# Supplementary material for: Inflammation and B cell activation define a plasma proteome signature predicting tuberculosis in people with HIV
Source: mBio. 2025 Aug 28;16(10):e01585-25. doi: 10.1128/mbio.01585-25 (PMC12505960; doi:10.1128/mbio.01585-25)
Supplement: Data File — Information on the 583 samples. [file mbio.01585-25-s0002.csv]

Supplemental Data File: Information on the 583 samples: Case/Control status, Time Category, MTB status, Train/Validation set, and the normalized quantities of all 1412 measured proteins
Sample	Case/Control	TimeCategory	MTBstatus	Train/Validate	A0A075B6H7	A0A075B6H9	A0A075B6I0	A0A075B6I1	A0A075B6I4	A0A075B6I9	A0A075B6J1	A0A075B6J2	A0A075B6J9	A0A075B6K0	A0A075B6K2	A0A075B6K4	A0A075B6K5	A0A075B6K6	A0A075B6P5.P01615	A0A075B6Q5	A0A075B6R2	A0A075B6S2	A0A075B6S5	A0A075B6S6	A0A075B6S9.P0DSN7	A0A087WSX0	A0A087WSY4	A0A087WSY6	A0A087WSZ0	A0A087WW87.P01614	A0A0A0MRZ8.P04433	A0A0A0MRZ9	A0A0A0MS14	A0A0A0MS15	A0A0A0MT36	A0A0A0MT89	A0A0B4J1U3	A0A0B4J1U7	A0A0B4J1V0	A0A0B4J1V1	A0A0B4J1V2	A0A0B4J1V6	A0A0B4J1X5	A0A0B4J1X8	A0A0B4J1Y8	A0A0B4J1Y9	A0A0B4J2D9.P0DP09	A0A0B4J2H0	A0A0C4DH24
Sample1	CONTROL	6-12mths	MTB-	TRAIN	2.847065224	2.755774303	3.149545649	1.048662221	1.082575576	2.581844484	1.907339854	1.977754925	2.750402588	1.123090611	1.125533427	1.81610171	2.721880122	1.065857623	3.338080755	2.299298542	2.25203179	1.993553243	0.890208308	1.072923469	1.143247022	0.896773712	1.924648928	0.813282453	2.150182784	1.760601882	3.865338968	0.922418473	1.039412183	3.287000774	1.883489797	2.832966818	0.956461963	3.19411589	2.801800384	1.147192935	2.310636665	3.371630083	2.986178989	1.25463227	1.619523406	2.703410251	2.323949385	2.223362283	2.112922236
Sample2	CASE	1-2 yrs	CASE	TRAIN	1.179824231	2.733208975	3.304625594	0.936443502	0.976850518	2.898459325	2.270533733	1.109076061	1.600851321	1.574809353	2.968985953	2.679936698	2.817567266	1.647268195	3.202125013	1.931283715	2.121987656	1.130555649	2.827883493	1.168553502	1.097793858	2.915713332	1.878020718	3.178946542	2.24521937	1.931887632	2.61936469	1.309911707	1.330311797	3.548497743	2.715600043	2.716683791	2.646524877	3.256235945	3.085607373	2.002201865	2.342802863	3.492577135	2.87537164	1.415422687	2.230472193	2.704076489	2.360761206	2.524026726	1.810563158
Sample3	CONTROL	1-2 yrs	MTB+	TRAIN	1.182691378	2.360456656	3.151450169	1.92981643	0.973944931	0.805461342	1.958274117	2.092109521	2.697428048	1.143716294	1.911554548	2.957181238	2.685897748	1.105937404	3.481627073	2.282331632	2.124369419	2.151251131	1.983416952	1.083877331	2.53198639	2.606927045	2.331659651	1.162853719	1.65213229	2.176015309	3.888502152	0.939503818	1.974286386	3.428795153	2.819879805	2.895547341	2.484873885	2.872697288	2.820989184	0.9254768	2.497871195	3.19133262	2.848782924	1.135482712	2.270092937	2.086785584	1.590239253	2.770260498	1.822994456
Sample4	CONTROL	6-12mths	MTB+	TRAIN	0.855073621	2.787660508	3.341230099	1.905519525	1.295076061	0.997714457	2.243270947	2.253579336	2.730714475	1.82568612	2.86278872	3.014898756	2.847896649	0.936260219	3.305723099	1.155512713	2.446338185	1.903904362	1.002475129	1.305668709	1.154453417	3.091347981	2.146482283	3.121739607	1.948918466	2.081962895	3.932935736	1.955532415	2.087616642	3.442252762	2.140830335	2.72091307	2.702262651	3.134727105	2.923086655	1.146177024	2.064596216	3.471193014	2.367202027	0.982049351	1.194786332	2.445636077	2.545830677	2.593795424	2.090582107
Sample5	CONTROL	6-12mths	MTB-	TRAIN	0.994196613	2.523990876	2.790151404	1.657557442	0.965587548	2.45874534	1.818941684	2.185200747	2.662440032	1.069264027	3.117481765	3.077213803	2.845468113	0.983995753	3.25071705	2.105256317	2.240314962	1.118891439	3.272927385	0.942764601	2.646297116	2.641853156	1.665751737	3.640713328	2.057721419	1.907592019	4.152904667	1.520037689	1.536578592	3.559266358	2.226559907	1.172630685	2.773605141	2.398892323	2.770078885	0.879320783	2.373333752	3.40011776	2.712948884	1.394841919	1.668361371	2.750589745	2.506744729	2.058278002	2.386914527
Sample6	CONTROL	6-12mths	MTB-	TRAIN	1.173208522	2.634001232	3.070453301	1.370648938	0.947785448	2.626867122	1.656726336	1.049163984	2.831502226	1.28359603	1.078008548	2.536682562	2.166346934	1.075044565	3.404891862	1.92978574	1.883667845	1.040483108	1.11963279	1.082071252	1.027267449	2.757959544	2.238996106	3.781273333	1.329628367	2.290277119	4.049819245	0.931655382	1.048168477	0.903469516	2.559351773	0.944904865	2.835267372	2.49383265	2.836581809	0.927003131	2.294280535	3.135158323	2.610340009	1.271775218	1.722028233	2.803360287	2.208386214	2.248671253	1.955608207
Sample7	CONTROL	>2 yrs	MTB-	VALIDATE	1.080734763	0.990228933	2.72351194	1.139114747	1.088951839	3.008559941	0.889502197	0.969808832	2.449668052	0.971601785	3.089219045	2.557922418	2.918687015	1.00959471	3.277663708	1.869708812	1.612841514	1.846547552	1.076257981	1.693013895	2.622590433	2.840118352	1.971103553	1.027402635	0.904647674	2.276477056	4.099085663	1.110984269	0.957893174	3.340834407	2.715339187	3.050080497	2.778732959	3.15872137	2.721155085	1.92123824	2.170274029	2.573117681	0.904282649	1.312501198	1.388515358	1.116365628	1.059800927	2.142051988	1.978753793
Sample8	CONTROL	1-2 yrs	MTB+	TRAIN	0.839177792	2.873169907	2.794048349	2.115818965	0.934206451	2.769733405	1.551319564	2.275403663	2.677883576	0.901600494	3.179723248	2.922109496	2.847896762	1.241298868	3.592553173	1.95897887	1.717980443	2.628828011	3.220570824	1.447685075	2.650228231	2.688778743	1.885579789	3.430273086	2.346278431	1.935766441	4.098478746	1.097034447	1.584990186	3.605462877	2.822865649	2.779866763	0.918572714	3.038284096	2.931202345	1.106582014	2.561467743	3.37965525	2.423242973	1.502568167	1.684012804	2.681004016	2.387333278	2.376031406	1.722358873
Sample9	CONTROL	6-12mths	MTB+	TRAIN	0.968816753	2.681954331	2.996083123	2.106467806	0.979052642	2.949592546	2.170034464	1.678744118	2.712594577	1.04308033	3.440723838	3.003403096	2.733567229	1.399023266	3.375395892	2.22271163	1.437553643	1.132834922	3.033327092	1.168643229	2.616936021	2.391569121	1.893856601	0.969120631	2.021440256	1.636437419	3.971039258	1.769847845	2.319216651	3.996605421	0.838732632	0.957503876	0.912005743	2.621951402	2.715145855	1.099999055	2.219644283	3.283071687	2.587235424	1.059101885	1.873080995	2.7423117	2.249642145	1.055252589	1.794506789
Sample10	CONTROL	1-2 yrs	MTB+	TRAIN	1.018783229	2.523173485	3.016640243	1.033174841	0.917930819	1.159229542	2.002018796	2.12180377	2.69228205	1.022542804	2.919796706	2.634640865	2.746747196	1.002917982	3.492134436	2.088051582	2.192971135	1.991115029	2.764381435	0.854748758	0.930912357	1.172780454	1.014798202	3.384181143	1.79535637	2.006704411	4.070891935	1.603088826	0.948587445	3.498842459	2.68880805	2.920992607	2.516859996	3.079818101	2.708452334	0.919113605	2.370445738	3.410282713	2.948786175	0.968558482	2.0247861	2.244574602	1.893798424	2.321565589	1.914433986
Sample11	CASE	>2 yrs	CASE	TRAIN	1.032792876	2.672619624	3.008908586	0.987186429	1.143091836	2.697375214	1.56304055	1.540974546	2.575699394	0.996953016	2.852542534	2.769988231	2.519666718	1.023925736	3.08597561	1.721189905	2.155995761	2.559826585	3.204792745	1.875847507	2.366842452	2.638568741	1.860049988	3.151818464	1.60259668	1.826573653	3.882779905	1.008999254	1.753437414	3.142500637	0.873567389	2.704511515	2.712710212	2.949478067	2.845462626	1.097820079	1.987267198	3.368730617	2.380952177	1.101704126	1.187480017	2.37918608	2.081109172	1.118017763	1.924507693
Sample12	CASE	>2 yrs	CASE	VALIDATE	0.848983413	2.4221168	0.916556978	0.929800847	0.962704751	2.705116171	1.79411857	0.982959358	2.946322258	0.987060058	3.166409876	3.26509773	2.960721667	1.016060795	3.571820844	2.317078872	2.419880655	1.036509389	3.24193024	1.305855813	2.643605548	1.227208069	2.101046322	0.876724248	1.058640501	1.798702856	4.115179487	1.067576802	1.768636865	3.647786982	0.855476008	3.171199774	2.482905409	3.228450488	3.037535042	1.101503001	2.401169119	2.793874373	2.772805508	0.925649773	1.968148273	2.524271294	2.498738792	2.154056013	2.176687218
Sample13	CASE	>2 yrs	CASE	TRAIN	1.074035643	2.173411966	3.269857857	2.237014928	1.143725575	1.179263797	2.199872871	1.117197225	2.668326812	1.551684042	2.357192243	2.857118987	2.455957899	1.021216831	3.388913186	2.127115876	2.37945416	2.211751887	3.247212757	1.383460002	2.807525903	2.959455756	2.021524581	3.564720838	1.868872918	2.253915869	4.004170178	0.948575463	1.100174833	3.274273281	2.412823294	2.831903698	2.793948206	3.129612959	3.003538338	0.8990055	2.090586653	3.475084442	2.750484759	1.040210074	1.765688639	2.572222612	1.653439239	2.140658237	0.959118595
Sample14	CONTROL	1-2 yrs	MTB+	TRAIN	0.922456105	2.250515485	2.388867559	0.891807516	1.113941727	2.467149428	1.657898326	0.991437474	2.19277872	0.985171473	2.689109603	2.643967515	2.431743682	1.328484344	3.014280061	1.882646826	2.030417969	2.203072098	0.937292468	0.949409254	0.977093514	2.070265797	2.03242512	2.808886444	1.886888711	1.889327226	3.871516127	1.522558138	1.03706851	3.068871201	0.968405415	1.091700842	2.456630098	2.628180814	2.701667152	1.108850213	2.260848868	2.980986246	2.186973492	1.063722934	1.716013061	2.373451808	1.030589166	2.037304493	1.80530482
Sample15	CASE	1-2 yrs	CASE	VALIDATE	0.975713479	2.921387968	3.476853732	2.810927223	0.92914719	3.336387853	2.458984748	1.048507493	3.344002142	1.106988562	3.374455661	3.259142584	3.16473305	0.994941612	3.644086171	2.75331566	0.944149731	1.081076513	0.998590429	0.854701015	0.878404399	1.08722215	2.305173262	3.482813275	1.986381568	2.100230992	4.649996697	1.044573997	1.066044109	4.292290735	1.009962894	1.126415348	1.026297792	3.522313063	1.078831368	2.348389191	1.587465053	3.790357127	2.836912788	1.085184591	1.538539619	2.800112192	2.782492482	2.897865826	2.273316911
Sample16	CONTROL	6-12mths	MTB-	TRAIN	3.051242284	2.889996013	3.165477737	0.908135508	0.940823459	2.990675512	2.129310219	1.047961358	2.824757693	0.895065061	1.034619275	3.061103373	2.944891444	1.052477114	3.483597116	2.137254447	1.971129085	2.36664408	3.372385223	1.372080653	0.929449013	2.438931912	1.142424948	3.55360919	2.370870395	1.838447743	4.282461729	1.652158014	0.993255444	4.203441159	0.834362632	3.39371561	2.823880841	3.348925236	2.912704143	1.038767933	2.432111998	3.559271682	1.838735268	1.074023105	2.004907877	2.699390947	2.31250111	2.598502938	1.700619065
Sample17	CONTROL	>2 yrs	MTB+	VALIDATE	2.938861986	2.335193697	2.778461892	1.180302517	1.176020125	2.653361429	1.694143353	2.045923066	2.787458139	1.097139041	2.704244723	3.200903276	2.822072339	1.111203848	3.376292635	1.8919122	1.621327649	2.026599789	1.035587531	1.170076646	2.645072467	2.863745209	1.664615159	3.335736033	1.342772556	2.272911668	3.996137203	1.40066072	1.3372132	3.316993522	2.126325895	2.995302817	2.641406445	2.992244678	2.83194601	1.649403447	1.841604288	2.748092022	2.740801139	1.352563172	2.32536426	2.743315845	1.006434237	2.508273283	1.897193154
Sample18	CONTROL	1-2 yrs	MTB-	TRAIN	1.309479853	2.79697984	3.095365567	1.313535037	1.115300013	2.484784347	2.324568507	1.024650364	2.779601071	1.130116656	3.287352405	2.005087243	2.40996293	1.015206077	3.482560616	1.999469332	2.248495833	1.045750466	1.02099037	1.52506172	1.106468195	2.615558075	1.817368821	3.444362766	1.62734614	1.671176672	4.079704713	0.99450162	1.151238214	3.452647525	1.199532243	2.757054313	2.706199098	2.613209832	2.903434742	0.987661462	2.101583659	3.447535936	2.675978107	0.997678108	1.991968286	2.320770501	2.47917868	2.316843725	2.005091565
Sample19	CONTROL	6-12mths	MTB+	VALIDATE	0.994582567	2.985767699	2.664227358	2.416046888	0.834728765	2.751063938	2.102836958	1.094887248	2.920816421	1.060491244	2.776576697	3.122709612	3.053034669	1.004891717	3.409346185	1.65043397	2.795729939	2.151884481	1.067924739	1.467655665	2.676348041	2.103680168	1.885356837	3.091940529	2.558356511	1.822819005	4.004903911	2.077225475	2.041825381	3.596011932	2.526044718	2.765269535	2.782852919	3.167868191	3.131381522	0.851226258	2.124486603	3.421753346	2.397083724	1.389287852	1.329370533	2.529003075	1.079829981	2.682858752	2.151260861
Sample20	CONTROL	1-2 yrs	MTB-	TRAIN	1.184624053	1.13571125	0.971376179	0.972472327	1.005771043	0.969444427	2.541236038	1.11461259	1.074056214	1.066551925	1.128707805	3.088991052	2.674797586	1.075552377	1.077127541	1.139143969	2.355058961	0.97645525	1.007661123	1.41920409	1.148606241	0.823993742	1.050767961	0.885767107	2.180087032	1.847033624	1.103353693	1.110582088	1.087392235	3.656664163	0.897135811	1.033536228	0.885264316	0.968087841	3.169219663	1.143615285	1.806348485	2.571088987	2.626929299	0.98247113	2.303418048	3.000044079	2.627809876	2.255731096	1.87386436
Sample21	CONTROL	1-2 yrs	MTB-	TRAIN	0.957144263	3.082345917	3.205625334	0.975469096	0.956826899	0.849649708	1.818993361	0.911468845	2.911732094	1.005575023	1.126604737	3.269295559	2.801946706	1.812096217	3.355096573	1.118985705	1.96510837	0.942892989	0.921840754	1.172094353	1.099976321	2.807137775	2.384433355	0.932338892	2.238312128	1.85712559	4.107641426	2.176537191	1.926535288	3.539969255	0.874390444	3.030703861	2.600021048	0.930329206	3.098448099	1.097810523	2.448125508	3.075726015	2.752830293	1.021455276	1.704852267	2.858449003	2.710105145	1.117977646	2.368999951
Sample22	CONTROL	1-2 yrs	MTB+	TRAIN	1.167823455	3.043964929	3.230095015	2.450040149	1.117700448	2.915889186	2.060018523	1.027004659	2.712795775	1.127710636	1.033530669	2.986128937	2.77642166	1.015163443	3.623384784	1.09107579	2.713965004	2.046677509	1.033718495	1.174137291	1.105981407	2.777677661	2.293080225	1.052327081	2.096577909	2.624382352	3.877816046	1.76409824	1.07719176	3.523563608	1.201967702	2.888098627	2.853460287	3.426414435	3.145839617	1.117648266	2.400330519	3.407959934	2.566745866	1.0004935	1.927419427	2.802368038	1.411158654	2.702887493	2.250522333
Sample23	CASE	>2 yrs	CASE	TRAIN	3.236947622	2.945878983	3.347641652	2.164894826	1.077645671	3.09945875	1.120632847	0.947807471	2.915212634	1.515470204	1.125283639	2.794912933	3.133026861	1.031646348	3.469940572	2.27981051	2.699076815	2.575717561	0.995408577	1.304947397	1.143135478	2.974359453	2.753673604	0.817837284	1.839894435	2.471637287	2.563014423	0.952917429	1.342103686	3.575009166	0.966944357	1.09417175	0.951682646	2.840856114	3.286885664	2.268628291	2.69911039	3.440173864	2.525992731	1.467093721	2.248046155	1.008533769	0.985886068	2.801084752	1.957318322
Sample24	CONTROL	6-12mths	MTB+	TRAIN	1.114460604	2.763850167	2.75453408	1.834207604	0.987495758	2.622612619	1.854151744	1.504389689	2.486101846	1.208529304	1.071304839	2.47426176	2.899681534	0.966768946	3.222091658	1.866366899	1.977267407	2.008106714	2.958588844	1.138508111	1.212003631	2.613045714	1.877359753	0.903500112	1.94930802	1.919223898	2.195190174	1.255119786	1.100312077	3.491319349	2.184382113	2.889528443	0.886627048	3.110265502	2.824523618	2.006435682	2.330409593	3.338897603	1.717120879	1.039793701	1.441649411	2.617295822	2.207914559	2.337891236	1.778566332
Sample25	CONTROL	1-2 yrs	MTB-	TRAIN	1.028229513	2.724035437	3.592965807	1.025209399	0.977522662	2.904147364	1.078399027	2.20454927	2.711211102	1.007859092	1.176935577	3.344482269	3.04298516	1.028373517	3.660521882	1.937673502	2.518224071	1.844534443	3.19678908	1.168579517	1.113498906	2.592456417	2.442517854	3.215680541	2.256283535	2.49287974	4.181660035	1.124472156	1.117664376	3.373189521	3.086305683	2.897473859	2.821466429	3.006527044	3.373154274	1.100167104	2.411806347	3.300089721	2.729504059	1.106991703	2.208868747	2.836864589	2.23613834	2.804016075	2.197219924
Sample26	CONTROL	1-2 yrs	MTB+	VALIDATE	1.16825607	2.643795539	3.267564231	1.126852437	1.104897488	0.979118529	2.32400976	1.014450763	2.385363468	1.140568627	1.033552139	3.00771627	2.690562699	1.117047912	2.799249027	1.099106966	2.400971769	1.035499757	1.031206145	1.463462779	2.651054923	2.694906045	1.071216929	3.377331379	1.584246802	2.330865091	1.046770715	0.913835636	1.978162566	3.440685519	1.188975496	2.573731562	1.205896599	3.197609224	2.980635172	0.977557555	2.132705519	3.201892943	2.43937279	1.535375103	1.67506791	2.772979233	2.482712854	2.387635383	1.68200751
Sample27	CONTROL	6-12mths	MTB-	VALIDATE	1.452474873	2.433366864	3.024018358	1.35065726	1.109833506	2.62571631	1.944905377	1.049135357	2.84767205	1.029680752	1.277352039	2.615062115	2.672856627	1.074996476	3.95974411	0.981711192	1.643666376	2.547944416	2.815632218	1.082096931	2.825090031	2.668489601	1.664894646	3.866662332	2.641563548	2.015238294	4.346433625	0.931771806	1.048112758	3.783436627	1.057926901	2.815436921	1.115793129	3.268178094	3.179893936	2.310652027	2.424342837	3.703629237	3.019692675	1.518736232	3.094319523	2.612591895	2.84480246	3.089957476	2.058502921
Sample28	CASE	1-2 yrs	CASE	VALIDATE	0.971853347	2.683130319	2.832741841	2.032938377	1.111646837	2.851070742	2.199694201	1.970940407	3.535443524	0.91270314	1.022439177	3.232421779	2.861568719	1.225989678	3.522225052	1.923756084	2.563486843	0.999599556	3.468618089	0.949823074	1.121165573	2.725665723	2.41672586	3.340530721	2.619618124	2.132336966	4.124269752	1.166293307	1.787208567	3.690435034	2.48871756	2.824066059	2.721493821	3.147527405	3.248641304	2.065672993	2.440799534	3.571131884	2.931035847	1.293054915	2.481789839	2.680504208	2.456585867	2.952790936	1.840246393
Sample29	CONTROL	6-12mths	MTB-	VALIDATE	1.071241782	2.712383572	3.24022513	2.063856933	0.923526738	3.052318922	1.873541998	1.002473193	2.780421438	0.986856986	0.95444895	3.081010716	2.768020455	1.093164406	3.293634395	2.483592955	1.099466848	0.961618839	1.153078927	0.944455524	0.941548951	1.081371362	1.039607199	0.805498386	0.983338597	1.621193594	4.26904119	1.144289886	1.013775552	3.908722825	1.004214224	1.128532209	1.145239253	1.033462686	2.943280594	1.118977265	2.561110814	3.544387377	2.733673106	1.361660158	2.729838421	2.557652307	1.060205665	2.800271721	1.602741562
Sample30	CONTROL	6-12mths	MTB-	VALIDATE	2.174794934	2.377075018	3.177301623	0.9570296	0.696495934	2.743030169	1.897401595	0.893383096	2.844424424	1.024251424	1.125295837	2.3406008	2.474068403	1.056072164	3.235098601	1.93106001	2.17833978	0.924627059	3.214511993	1.154851071	1.09844135	0.930533235	2.816564487	3.612772168	2.040267533	2.309970145	4.365711393	1.078387029	1.049244899	3.369305927	3.425843202	2.92637671	0.872133134	2.96813682	2.961039135	1.494159755	2.248187667	2.594628353	1.727986799	1.39337103	1.815279906	2.478770536	2.563788055	2.324321618	1.905452756
Sample31	CONTROL	1-2 yrs	MTB+	TRAIN	1.013198943	2.200539795	2.96095826	1.708252234	1.006343307	2.261706584	1.713349723	2.244547471	2.610401543	1.06150919	2.71543582	2.500609075	2.61526562	0.99786249	3.309455886	0.917805369	2.034130837	1.977696644	3.165743165	1.037021466	3.174399883	1.132937432	1.598146553	3.254453485	2.382656375	2.049533007	4.066071782	1.065181743	1.423082205	3.442371545	2.587295589	1.18055044	2.54846331	3.337265148	2.696330441	0.878419359	2.312014653	3.294037566	2.821133705	0.988550357	2.398980178	2.304601598	1.713654298	2.453246233	1.568190888
Sample32	CONTROL	6-12mths	MTB-	TRAIN	0.855156331	2.444196423	3.063227134	1.462505984	0.976498973	2.303409217	1.224776794	1.901537204	1.111597574	1.096449172	1.033544739	2.935080265	2.2201607	0.913944818	2.981735346	1.648360569	1.656418482	1.441070766	3.395480908	1.087646139	1.154683792	2.019066032	1.983474814	2.985376308	1.614869759	1.702161318	3.917171833	1.053469542	1.061615188	2.876520101	2.509661929	2.603929757	0.854019361	2.739763695	2.639266503	1.075337582	2.024762252	3.118200401	2.844756038	0.932244671	2.100800076	2.32431295	1.064438437	2.31156232	1.590013454
Sample33	CONTROL	6-12mths	MTB-	TRAIN	1.050291805	2.557646177	2.848487738	1.818520143	1.130273939	2.391045109	1.959840789	0.998856614	2.634335455	1.153923525	2.923145096	2.554508088	2.446867206	1.030140896	3.333586	2.14984107	1.871320803	0.976578449	2.933606801	1.172276231	3.012510213	2.603014792	1.802141109	3.599587422	1.786150891	1.894169859	4.002816645	1.238178504	1.126984597	3.634060187	2.937794752	2.953631677	1.002786149	3.146375164	2.68662577	1.114140073	2.112356497	3.423917378	2.772475887	1.171648057	1.624380369	2.506683734	2.278216917	1.941827539	1.268679081
Sample34	CONTROL	6-12mths	MTB+	TRAIN	3.268440872	3.199871499	3.141820143	1.559713428	0.996919981	2.682486836	2.467140478	1.71618895	2.954384859	1.071672173	1.076699609	3.186544192	2.832511797	0.969505212	3.581963207	2.257863171	2.484034164	1.008910522	3.191360157	1.088524125	3.002230597	2.553188842	1.885547231	3.393568049	2.242445473	1.65495866	4.06946018	2.179975831	1.11069172	3.096734521	2.711061865	2.754769867	0.888254233	2.605875563	2.88235994	1.146724512	2.042432571	3.193488614	2.629822691	1.046326973	2.053085921	2.646848855	2.814549356	2.575615346	2.586910181
Sample35	CONTROL	1-2 yrs	MTB+	TRAIN	1.041649436	2.669175779	3.213426342	1.805997569	1.088171926	0.914850064	1.11003843	0.958002819	0.973985082	0.984562532	1.178088535	3.0986504	2.702052591	1.044198564	3.452964455	1.07183038	1.076683051	0.935975814	1.038569242	1.168541533	1.143044882	2.455955255	1.094111494	0.999263967	2.284860145	2.228115446	4.177007936	0.9427371	1.735732646	3.55457776	0.97719497	2.939812592	0.916154786	3.510360075	2.721537762	1.104424176	2.494188321	3.524458087	2.973031881	1.113429535	1.480713385	2.252903821	0.983088521	2.532704626	2.185183961
Sample36	CONTROL	6-12mths	MTB+	VALIDATE	1.035922133	2.306644328	2.782475511	1.428845592	1.04864267	1.187910667	1.608691085	2.016099485	2.732408535	0.994813916	2.654189384	3.117280361	2.841384105	1.111729847	3.343017626	1.873545678	1.538958514	1.929793023	3.225013973	1.307918235	2.592163639	1.201525047	1.679887883	1.099826793	1.442145172	2.230944285	3.928312672	1.343878737	0.962289749	3.298838983	2.131942132	2.963609068	2.574575774	3.02368676	2.801167216	1.559226973	2.034765878	2.729199307	2.704100066	1.355160533	2.289918644	2.69568543	1.007940149	2.519954345	1.838261693
Sample37	CONTROL	>2 yrs	MTB-	TRAIN	1.168990555	2.421158799	2.306911833	1.115402746	1.093496351	0.990222197	1.486840564	1.821679487	0.942515417	1.152071134	1.033911105	3.139812045	2.809617944	1.115041757	3.27252804	1.753948992	2.079261948	1.797387515	3.266728731	1.483697686	2.33480906	2.130586495	0.912143249	3.198785913	2.302449389	1.784749439	4.090364189	1.176325343	1.871027405	3.49551622	1.177401004	2.529471312	1.141361708	3.056844857	2.847415319	0.882929574	2.083658519	3.349141875	2.385199475	1.024204263	1.713989292	2.412557696	1.01005562	2.195197319	0.983496601
Sample38	CONTROL	>2 yrs	MTB-	TRAIN	1.048998299	1.90707909	2.888808148	1.405739906	1.024045664	1.059129284	1.741558626	1.914189882	2.915896907	1.010158805	1.832242151	3.079161233	2.758747646	1.390202551	3.09577623	2.113789685	1.951890816	1.969609646	3.359579085	1.213365547	2.602498431	2.633763141	2.10280354	2.990274262	1.797879988	1.627403381	3.874907084	1.129514493	0.960515011	3.288936913	1.106788413	1.032929117	1.133857719	3.014004341	2.745821596	0.876062468	2.422259887	3.006641137	2.544960647	0.938146703	1.367847946	2.379090335	2.423518063	1.868839531	1.514808906
Sample39	CASE	6-12mths	CASE	TRAIN	0.893572746	2.247395339	2.852730846	1.709952626	1.081536339	2.572685445	1.977374686	0.974929151	1.036560068	1.147481403	1.021413921	2.913559567	2.703541052	1.013703362	3.066604651	2.075130414	2.233800735	1.029163814	3.322368063	1.550134027	1.112162191	1.012971678	1.720083593	3.248419197	1.374241302	1.754214461	3.993165186	1.09023327	1.877673147	3.446581609	3.06494166	3.054707292	2.74219903	2.889525947	2.813056554	1.102582464	2.298539405	3.323016556	2.534621336	0.957171645	1.814934614	2.756297649	2.163386082	2.297473611	1.517787295
Sample40	CASE	>2 yrs	CASE	TRAIN	1.052174939	2.602197476	1.145236585	1.632725387	1.137467369	2.659486449	1.061010412	0.991252962	2.417961319	1.213015806	1.088827802	3.048823596	3.162659669	1.04830628	1.104378614	2.106867052	1.815679429	0.983529382	1.033859541	1.312849256	1.192831667	2.674250934	1.723510456	1.047617424	2.110469692	1.464861767	3.979212108	0.981092271	1.075013831	3.584846677	1.025282788	0.880955664	2.543415742	3.039550047	2.779081893	1.116206617	2.130686711	3.315601239	2.422494219	1.154326252	1.843136722	2.541076496	2.346652003	2.381538384	2.347455117
Sample41	CASE	1-2 yrs	CASE	TRAIN	0.956455599	2.479249114	2.877621827	1.217376245	1.018903435	2.615472402	1.285657884	1.333823947	2.66969185	1.002990218	3.092826404	3.165469624	2.385150039	1.032458275	3.279239304	2.001016125	2.342209607	2.439652687	1.848034793	1.261568502	1.10026036	2.214085953	1.726402486	3.114318696	2.566893163	1.99944956	4.063204602	1.099842459	1.88662522	3.610748174	2.523652332	2.925168167	0.892589112	3.083423878	2.672647056	1.114351124	2.237246512	3.336627979	2.487160867	1.020445316	1.977582815	2.487347922	2.662181147	2.37560761	1.720242194
Sample42	CASE	>2 yrs	CASE	VALIDATE	1.048696285	2.361420906	2.815799963	1.406123336	1.296130056	2.984180136	1.694387095	1.770863468	2.923874199	1.019295669	0.903331591	3.132664811	3.115940417	0.995309405	3.41373631	2.065236512	2.469001584	2.145443326	1.121525705	1.368261172	0.878207157	2.826689138	1.91510815	3.470621457	2.023639971	2.305812803	4.179717507	1.832220112	0.988440674	3.614290472	1.584026975	1.023762134	2.80258304	3.283089119	2.969217262	0.890452973	2.436576128	2.449032114	2.802300261	1.351416852	2.443777544	2.665295214	2.247656524	2.30491772	1.589801384
Sample43	CONTROL	6-12mths	MTB-	TRAIN	2.461215217	2.190724341	3.041876341	1.750192971	1.08528146	1.003536865	1.620160376	0.978580495	2.940848063	0.937949684	3.150711403	3.237613805	2.840250673	0.984222631	3.251781351	1.684307024	2.237548156	1.01061075	0.957762366	1.144460266	1.113170323	1.01665917	2.280968378	3.677626688	1.97358518	2.078787463	4.055592987	1.421126855	1.111947833	3.635559237	3.078110227	3.023022502	0.956761568	3.007552132	2.807208602	1.182013116	2.206612613	3.026954084	2.637519687	1.047134047	2.350110224	2.672507145	2.319549273	2.358941419	1.869316159
Sample44	CONTROL	6-12mths	MTB+	TRAIN	1.027272778	2.545569127	2.735626088	1.699383585	0.944021667	2.703824581	1.826351507	1.075190471	2.758264477	1.020397147	1.126650748	2.943215738	2.80010795	1.035395855	3.362024477	2.343204121	1.631092538	0.941016878	3.25715752	1.16876467	1.099110098	2.795580531	1.099353027	3.455589549	2.079487683	1.9351834	4.169973508	0.896450136	1.002556909	3.468442097	3.12600724	0.922690466	3.126494941	2.388514871	2.992918398	1.105405832	2.086042334	3.453180891	2.812169825	1.208966238	1.910972507	2.570545612	2.424949295	2.375753227	1.512074426
Sample45	CASE	>2 yrs	CASE	TRAIN	0.995116605	2.500875387	3.092334855	0.944159151	0.923153519	2.767503629	2.161934932	1.042320313	2.910722705	1.783616744	3.179539414	3.236191546	2.797034917	1.054120299	3.358117058	2.10864187	1.617084425	1.074845101	1.153152696	1.322934519	2.874511757	2.545451334	2.124122359	0.805855864	2.081893945	2.115675252	4.103246068	1.054632856	1.01401162	3.716426193	3.402789778	2.866107089	2.955646945	3.336938115	2.936637793	1.118853419	2.201147109	3.492536921	2.896345911	1.175061227	2.258034848	2.766222988	2.528468199	1.98301387	1.656693577
Sample46	CONTROL	6-12mths	MTB+	TRAIN	0.965580285	2.847875617	2.927416889	1.949968573	0.988390182	2.802225285	1.930049768	2.024293159	2.669205332	1.392603088	1.124981995	3.425219562	2.920217557	1.024649581	3.447046687	2.164809321	2.598883773	2.235194204	0.926952537	1.169166807	1.098012374	2.421041539	2.013335011	3.635349128	2.179792682	2.092008412	4.288772089	1.737820237	1.110518608	3.664789702	2.451004096	2.865926077	2.717478816	3.067541507	3.103558073	1.083177065	2.201594675	3.285154542	2.640501271	1.011360582	1.872241079	2.780837738	0.927327452	2.560733768	2.13576419
Sample47	CONTROL	1-2 yrs	MTB+	TRAIN	1.036891944	2.296560956	3.104055321	1.789127131	1.135822868	0.844942726	2.301573187	2.035214268	2.802738158	1.151260464	1.02240004	2.763927276	2.86270342	1.234669648	3.165154558	1.878393132	1.651320494	2.194759951	2.444302545	1.345230318	1.148318991	2.742353248	1.976353499	3.095096147	2.007665208	1.89376491	3.930839881	1.629493111	1.662869825	3.473762344	2.60399181	2.831099836	2.579732532	3.110103184	2.678018372	1.516395634	1.995514791	3.25108078	2.824670421	1.008058393	1.969159496	2.546237648	2.294887984	2.285233608	1.929113908
Sample48	CONTROL	1-2 yrs	MTB+	TRAIN	0.997234711	2.777982897	3.130505501	1.598495756	1.13556823	2.230861225	2.077481849	2.288899197	2.774341403	0.890082029	3.242794508	1.375771025	2.535131221	1.300249817	3.502494	1.906738498	1.484030691	1.060099287	3.330802983	1.175254703	2.802733107	2.482513189	1.499749131	3.471889503	2.040856909	2.040073666	4.324053775	1.120824084	1.5603433	3.653607374	2.357007208	2.944945308	1.005581851	2.95842243	2.591769908	1.056461661	1.898636087	3.306072135	2.664725735	1.07296475	2.367846909	2.61549293	2.335738646	2.422378472	2.303497522
Sample49	CONTROL	>2 yrs	MTB+	TRAIN	0.855351407	2.802093188	3.099800139	0.941355651	0.974370346	1.000804122	2.317496851	2.015616877	1.987949877	1.098639541	1.033514834	2.633513177	1.075611993	1.384425193	3.542456478	1.157384155	2.03707191	3.043744294	3.595840599	1.088235412	2.941671447	1.239515236	1.12826509	3.635171586	2.033220117	1.736551718	4.046938449	1.108699583	1.109926993	3.497347788	2.313470042	2.612094801	0.851972762	2.585233879	2.779476664	1.146582976	1.860461019	3.018772448	1.817052452	0.982416446	2.364339086	2.665291319	1.06280885	1.149073492	2.273065521
Sample50	CONTROL	1-2 yrs	MTB-	TRAIN	1.047758815	1.99082419	2.240838713	1.594440554	0.995941351	2.570424603	1.658571365	1.766225957	2.568090379	1.038361512	2.67238128	3.071033757	2.739748589	0.987164801	3.290077048	1.526737867	1.948648288	2.264447284	3.109837322	1.921766585	0.876679493	1.777930964	1.93585041	3.277736458	2.135089053	2.047921317	3.952136673	1.290396004	0.97327317	3.454058344	1.078157441	2.483129861	1.134332559	2.96841277	2.731547847	0.87657236	2.0526179	3.286605318	2.31415642	1.009981028	1.812471226	2.584304751	2.711622669	2.222272168	1.580353564
Sample51	CASE	6-12mths	CASE	TRAIN	0.947957209	3.401478583	2.83838162	1.566508952	1.058520382	3.034489412	2.361780905	1.822599715	2.656406086	0.963914709	3.113916763	3.205035075	3.032007189	1.994198653	3.549432048	2.062132937	2.358659181	2.651670889	3.378365248	0.962860787	1.106685695	2.966189243	2.165070726	3.536416667	2.356591191	1.728243094	4.205126541	1.94672277	2.299692737	4.037544728	2.302178723	3.17604471	0.930850658	3.557818128	3.023167276	2.041100345	2.514347808	3.62532039	2.696782429	1.035292577	1.974202428	2.766449974	0.976587323	2.62029186	1.991052019
Sample52	CASE	6-12mths	CASE	TRAIN	1.116434215	2.64502676	2.868804851	1.94933859	0.934760574	2.315793018	1.843536896	2.046744756	2.526849675	1.127178868	2.574701066	2.850299708	2.540381226	1.420607974	3.12518782	1.819109009	1.960580632	1.823866824	2.764721902	1.43186901	2.207921128	2.450410519	1.84250496	3.283716172	1.522096774	2.029730092	4.100089899	0.926932396	1.541430487	3.232884208	2.583383974	2.965533245	1.118852222	2.864749327	2.603868487	1.004874966	1.878424477	3.317830825	2.394965836	0.975349614	1.400247386	2.507867438	2.065440985	2.094628224	1.460204593
Sample53	CASE	6-12mths	CASE	VALIDATE	1.190215767	3.01393709	3.690861864	2.836216644	1.122970772	0.824917019	1.190326247	2.697018458	3.401597365	1.122435633	1.133060101	3.333137983	3.090303959	0.992100761	3.699182562	2.287208807	2.067424641	2.534009287	1.01348652	1.079532532	1.104961828	0.83731463	2.25409347	3.719519266	2.375727785	1.136662331	4.66972591	1.747113214	1.003304569	4.291794579	1.207314287	0.93243452	1.04735924	1.11298536	3.561283808	2.469840346	1.768769974	3.793891799	2.939016787	1.788829507	1.105218182	0.941951556	2.664401938	2.854735654	2.347748479
Sample54	CONTROL	1-2 yrs	MTB-	VALIDATE	1.04628442	1.010921614	3.128466715	1.063376087	1.048503234	0.880844158	2.138449042	2.26261271	3.068947514	0.975578468	1.126650872	2.967156047	3.164693866	1.031910578	3.498703356	1.097900584	1.08588547	2.901813712	0.976122463	1.073136591	2.914102427	0.910892461	1.9638466	0.799669576	1.002667818	2.286660421	4.283438514	0.93385911	1.06547757	3.707541942	0.986182899	2.983773937	2.84920164	0.990534071	3.134240354	1.198762327	2.448484253	3.176748036	2.824508649	1.115877032	2.100934877	2.830991181	2.773539956	2.632839039	2.08295183
Sample55	CASE	1-2 yrs	CASE	TRAIN	0.962313555	2.663868676	2.940733261	1.793960289	0.998488781	2.218737171	1.634884013	1.793982999	2.465199078	1.117177555	1.125334322	2.729636619	2.252139638	1.025456677	3.142808529	2.024845965	2.101397799	1.112786007	3.118046799	1.169991807	1.098489949	2.24604294	1.664940517	3.322414899	1.722410016	1.595903285	3.767208171	1.618337743	1.104073497	3.546138662	3.094335906	2.662368693	2.416329012	2.920457055	2.740159741	1.098402718	1.213014284	3.268865457	2.528033143	1.039376853	1.613056279	2.465490501	1.606421198	2.010203204	1.773097458
Sample56	CONTROL	6-12mths	MTB+	TRAIN	1.04638616	3.008645621	3.114051488	1.96605751	1.113641792	2.633656339	2.172318268	1.574366367	1.273664551	0.95984912	1.09001949	2.943930278	2.395823559	1.03521387	3.291988428	2.493003829	2.065270555	2.42553824	3.275698651	1.465919059	2.539133898	0.92639466	1.859195689	1.024234072	2.048158127	2.139204213	4.216220763	2.005413096	1.01411395	3.618433105	2.851456249	2.953265681	2.735932353	3.134178081	2.935790266	1.109809898	2.592148114	3.388403262	2.609529276	1.434982712	2.462066394	2.522181908	2.449946096	2.591007715	1.90017395
Sample57	CONTROL	1-2 yrs	MTB-	VALIDATE	0.950881944	2.752375607	3.05575403	1.001653426	1.65845844	2.922162329	2.069459878	0.937175505	2.714280273	0.979363822	2.854141814	2.985449143	3.152536732	0.937871177	3.755066051	1.620187151	2.40087389	2.297940216	3.385951756	0.967990255	1.103666754	0.974825892	2.147099716	0.906670977	2.118750598	1.810540914	4.36786918	1.08296293	1.078108485	3.502450092	2.277979039	1.020861859	2.777765974	2.951305288	2.768462766	1.711408472	2.505985973	3.511562317	2.670642035	1.300100337	2.121495835	1.10770179	3.005442206	1.117678843	2.300312814
Sample58	CONTROL	6-12mths	MTB-	TRAIN	1.0789604	2.05400468	3.160430463	1.354223337	0.953389645	2.491427102	1.209443239	2.143714866	2.929074757	1.107762678	1.021589642	2.407220467	2.634210548	1.072777254	3.445990372	0.946696563	2.534977309	1.760615251	1.118387451	1.083338863	0.936661956	2.83180602	2.069157725	1.165244613	1.59393116	2.157323511	4.168612676	0.934167462	1.452576999	3.504186532	1.063569152	2.976601879	2.563744702	3.131115479	3.073962864	1.983117673	2.417706495	2.848857224	2.627804817	0.956602958	2.218986511	2.584029393	2.766281426	2.189892054	2.272335749
Sample59	CONTROL	1-2 yrs	MTB+	VALIDATE	2.885543178	2.468265322	2.888429749	1.071099255	1.049393154	2.642560817	0.988910896	0.960113347	2.631001468	0.931674117	0.907948837	2.949032518	2.350041148	1.079153495	3.653380808	2.177543941	1.043306809	2.056785552	1.037867185	0.952689639	2.348736283	2.357347804	2.405566196	3.197499798	2.011006916	1.95139156	4.232144366	1.935963699	0.950490486	3.69386485	2.596620851	1.058328717	1.135189073	3.161306976	2.662486797	0.877249738	2.034048466	3.34439237	1.76392084	1.068061974	1.688439743	2.603953312	2.503527775	2.394216526	0.915943661
Sample60	CASE	>2 yrs	CASE	TRAIN	1.059550248	2.550404684	2.903995986	1.495095966	1.053034465	2.679954699	2.157295186	0.924000743	2.724988679	1.019139904	1.124958358	3.163156095	2.732364748	1.061952383	3.258810583	2.203625673	2.271262172	1.128395033	1.019690042	1.580014558	2.731095913	2.436468829	1.027620802	0.840775566	1.947675533	2.085579394	4.154401563	0.936048714	1.165247698	3.637973382	3.15882237	3.259147547	2.726040761	3.108103297	2.918499946	1.153555411	2.48109676	3.407100234	2.701367791	1.106917981	2.120324501	2.842432794	2.333647017	2.546747067	1.594442872
Sample61	CONTROL	>2 yrs	MTB-	VALIDATE	0.973521081	3.046418708	2.988640784	1.646604272	1.291531641	0.897768732	1.642390562	1.098325344	2.61739329	1.055950313	2.044748514	2.518697684	2.361498027	1.030377389	3.22239131	2.166786325	2.223288103	2.41027959	3.089864336	1.168304845	1.097899394	2.805466675	1.549709425	3.314760341	1.572181015	1.93018715	3.986212635	1.653569883	1.717707228	3.486388653	2.437669341	0.944954115	2.770484394	2.44211914	2.89982531	1.101571583	2.108363288	3.408625764	1.777758352	1.072017618	1.853689311	2.595480781	2.118840175	2.156381813	1.864996712
Sample62	CASE	1-2 yrs	CASE	VALIDATE	2.506694382	2.564665125	3.307345822	1.831889254	1.575195494	1.181065571	1.334957916	1.012483391	2.971796958	0.929403309	2.129006233	3.175205014	2.837247409	1.41505162	3.43339445	2.120155035	1.617278346	2.660830519	1.156854279	1.759825131	3.012617545	2.73116459	1.75359893	3.369490268	1.847233383	2.301579871	3.988428611	1.126234672	1.024880713	3.676725395	0.801188385	2.84204365	2.656719361	3.248607987	3.00168191	1.874656751	2.227176468	2.831623488	3.044676151	1.328465992	2.180697427	2.912916464	1.053007669	2.101992396	1.021868528
Sample63	CONTROL	1-2 yrs	MTB+	TRAIN	1.24607404	2.783671623	3.534837647	1.431606832	1.121604281	2.91477471	1.492759462	1.948955137	2.922079716	1.710019819	3.36346884	3.498833651	3.158049299	1.577508796	3.430193908	2.072702451	2.086938829	2.180870363	2.96291443	0.854004869	2.60544108	2.794209951	1.957540744	3.693215348	1.768508007	2.136377531	4.102543741	1.438719703	1.771702527	3.770366955	2.720254416	3.051672977	2.971783211	3.412550734	2.994454904	2.078327371	2.473040261	3.432394868	3.420442564	1.389563815	2.344443726	2.761667503	1.030984758	2.399083191	2.591553662
Sample64	CONTROL	6-12mths	MTB+	TRAIN	0.956723408	2.305317939	2.771066038	1.585350986	1.017887596	0.848151469	1.584091299	0.91300059	2.814974472	1.004002235	1.126756677	2.206176911	2.544630504	1.060980648	2.932761038	1.711212178	1.338966678	1.819020052	2.01181872	1.172319739	1.100147109	0.950381132	1.072504271	0.930797839	1.934091598	1.791396931	2.563779841	1.057884093	1.686204753	3.452997633	2.506740396	2.713886945	2.309466155	2.962229232	2.973466788	1.113314083	2.139377849	2.631158599	2.151337711	1.02010897	1.613700137	2.480700405	1.366729321	2.695702096	2.084285965
Sample65	CONTROL	1-2 yrs	MTB+	TRAIN	3.072758825	2.853573677	3.09875046	2.162169472	1.077341522	1.237585506	2.236935402	0.970840243	2.626015423	0.945617591	2.839856924	2.424946953	2.211426481	1.044350496	3.676449652	2.320726173	2.353281882	2.264693264	0.928906922	0.957486702	2.740606006	2.303319839	2.200856641	3.456538463	2.325039262	2.115583039	3.976836566	1.074873408	1.125754114	3.590663497	2.327303889	3.152936951	2.942282611	2.942975836	2.870104363	1.101955598	2.51509996	3.427050046	2.614218596	1.453918561	2.121064088	2.578879108	1.786142921	2.568726107	2.126288786
Sample66	CASE	>2 yrs	CASE	VALIDATE	0.940571544	3.014933947	0.969757947	2.20253565	1.039639637	2.836067662	2.078094361	2.190020554	2.63678987	0.982441805	3.057543253	3.029808874	2.921632283	1.370193619	3.492339888	2.167544976	2.024130519	2.623501036	1.010146262	1.278757045	2.850576989	2.607124834	1.954825388	0.875384586	1.090259986	2.082123774	3.998305665	1.161907837	2.192993104	3.473404242	0.896783404	1.044399857	0.884847826	3.088035155	2.934606224	1.143197702	2.450690342	3.330321608	2.711771301	1.314369899	2.226613159	1.079804788	0.993407317	2.575332835	2.375900468
Sample67	CASE	>2 yrs	CASE	TRAIN	0.9033096	2.696460485	2.980668291	0.881106245	0.913509064	2.549916277	2.351173749	2.287107273	2.94849451	0.922219785	2.966718577	3.250701454	2.771555142	1.789410103	3.263542366	2.300300368	2.091820849	0.986316962	1.025535336	0.947543125	0.924026151	2.805095884	1.989725082	3.428862776	1.720389792	1.898724328	4.136832402	1.118699034	1.02967464	3.722552546	2.411031011	2.75840112	2.848549316	3.207055358	2.969032498	2.018406992	2.437923116	3.228470632	2.929984689	1.569729468	2.28304129	2.783162052	2.410865342	2.170779372	2.223553459
Sample68	CONTROL	1-2 yrs	MTB-	TRAIN	1.020651564	2.812722136	3.153740154	2.11306957	1.10442284	2.868632207	2.110142427	2.078503651	1.655161203	1.054867335	2.843231295	3.103085219	3.230245517	1.011700705	3.556992525	1.728242753	2.817340948	1.131491425	3.225472649	0.852690397	2.562531691	2.887717069	2.358546088	3.428847807	2.095496045	2.377619649	4.154718941	1.866308346	1.482085603	3.70218437	2.485200975	2.631124853	2.787017669	3.167819492	2.928385568	0.921879899	2.496327965	3.421194559	2.878352165	0.950654383	1.491167095	2.278529069	2.38092712	2.317973864	2.17800158
Sample69	CONTROL	6-12mths	MTB-	TRAIN	2.579576058	2.802215839	2.854944489	1.870982187	1.137673781	0.843232022	1.320693319	2.180947478	2.413655266	1.146502112	3.02111381	2.87541628	2.743594637	1.001428211	3.153186346	2.205264827	1.61201228	1.07291538	3.148394689	1.228638642	1.148620125	2.325865478	0.998383367	3.489811215	1.721063804	1.751808614	3.967274546	0.926252563	1.539782333	3.600008264	1.025484448	2.433399649	2.616296241	2.919428262	2.603888317	0.934648005	1.917674136	3.387374965	2.567583594	1.193830205	1.653408991	2.467382803	2.057614183	1.706459546	1.725298725
Sample70	CONTROL	6-12mths	MTB+	TRAIN	1.05013655	2.243198729	2.638741733	1.052749625	0.986261606	2.752176977	1.687087421	1.107334502	2.374387944	1.294641591	1.780731806	2.824733287	2.66334552	1.051023428	3.166202999	1.913823065	2.024200189	2.237006827	1.146051466	1.264726326	0.876237584	2.03356354	1.589536013	2.824936667	1.910640369	1.665042669	3.993136663	1.070673223	1.941925153	3.318440288	2.453537016	2.58172707	2.430023377	2.873235501	2.811559011	0.877199267	2.096742004	3.113510212	2.276389429	1.01375565	1.343243854	2.442557753	2.355581429	2.202851667	1.947048912
Sample71	CONTROL	6-12mths	MTB+	TRAIN	1.054247673	2.731717004	2.311977854	1.711112048	1.068982147	2.389430806	1.453703988	0.939422091	2.438796869	1.003376494	2.571291267	2.939338478	2.506461677	1.063795532	2.910388544	1.691554882	2.098644439	2.217847624	0.888797773	1.073211761	2.536400603	2.584984371	1.693512108	2.902811837	1.958436621	1.75161121	3.731995301	0.986363251	1.931068321	3.392307863	2.340471045	2.623784596	2.349552742	2.935228051	2.740105156	1.34647618	2.178756759	3.353203107	2.199037584	1.235795575	1.278299645	2.466825234	1.950678979	2.001536157	1.870250068
Sample72	CASE	>2 yrs	CASE	TRAIN	1.023937299	3.140909839	3.280776601	1.612050855	1.07059462	2.920315175	2.295468744	2.257290935	2.875681055	1.643001217	2.917096137	3.312492539	3.136275482	1.34612084	3.382519707	2.394388962	2.638579616	2.269987286	3.288596683	1.238515261	2.808817495	2.881544785	1.880304687	3.435531336	1.834835452	2.280487614	4.080871623	2.157237562	1.650914008	3.797182134	0.96008161	2.670487834	2.706274172	3.288623769	3.061365632	2.022447074	2.741884235	3.233454645	2.626714347	1.059999339	2.448770225	2.737357432	2.010098588	2.781849388	2.102910663
Sample73	CONTROL	6-12mths	MTB+	TRAIN	0.953093771	2.747663862	3.244451595	0.939646215	0.915730874	1.06079003	1.628846329	2.113828184	2.589082857	0.919993413	1.037409231	3.108952426	2.807811491	1.613526959	3.477367243	1.752296853	1.557350572	2.439105009	0.998223618	0.856200773	2.711623801	1.177458094	1.002129885	0.975003827	1.691123215	2.120414356	3.277982561	1.40716233	1.059421459	3.130713736	2.539144124	1.139684657	2.63416873	3.093658048	2.795104848	0.934249533	1.975164831	2.796320831	2.888893778	1.475191666	1.772767338	2.606036569	1.03884793	2.045348232	1.908665991
Sample74	CASE	1-2 yrs	CASE	VALIDATE	0.951172237	2.818468983	3.178465742	1.9020634	1.209567341	2.719146608	2.220983102	0.935807842	2.62502819	1.39462385	2.949917597	3.108754249	2.51854125	0.958262882	1.028815746	1.537968797	2.120430276	2.246949135	2.972700567	1.145500136	1.103426716	0.973443332	2.013735354	0.908026213	1.868873142	2.214694275	4.0009778	2.067950688	1.124965191	3.40874087	0.898434538	1.019462823	2.597231028	2.928078337	3.106321234	2.219260827	2.495597349	2.514201927	2.349275096	1.028453512	2.071512968	2.502980085	2.352934966	2.198630034	1.94408752
Sample75	CONTROL	>2 yrs	MTB-	TRAIN	1.045203613	2.620965346	3.103377016	1.076149451	1.596444359	2.991076149	2.562811842	0.979420628	3.483148405	0.963114441	3.237402527	3.34478541	3.078498015	1.623032366	3.956223037	2.165181867	2.503745602	2.651006763	3.048102673	1.073763449	3.188665391	2.818605329	2.276325776	1.232222449	2.35371417	1.942604246	4.407556535	1.022192653	1.605236051	3.602711157	2.603734039	2.808558808	2.782457752	3.10735735	3.075252654	2.190149059	3.009312528	3.565058916	3.416656838	1.02076316	2.473875895	2.583340077	2.650681488	3.240629677	2.307506484
Sample76	CONTROL	6-12mths	MTB+	TRAIN	0.991786043	0.963993552	2.746393572	0.966039095	1.006778728	2.074471615	2.082899545	2.229831605	2.806227146	1.015103444	1.065642784	3.00839464	2.503234506	1.023527581	3.436366501	1.959769839	1.89217399	2.378231312	1.019400088	1.074438851	1.147956199	2.327054306	1.685003247	3.289592327	2.010892057	1.573759174	4.084736958	1.0691259	1.874612175	3.370789662	2.034068562	2.732063767	0.885336483	3.005755904	3.052096191	1.14380092	2.321802553	3.4816156	2.649871863	1.016581358	1.239504547	2.581536229	0.939666679	2.547746282	1.917127192
Sample77	CASE	6-12mths	CASE	VALIDATE	0.865092471	2.451903595	0.991729269	0.883662632	1.335729347	2.901959674	1.718901451	1.02251044	2.860756656	0.91963065	1.037356865	1.097424776	2.890734387	1.043358575	0.975697273	0.984297314	2.310087469	0.988956356	1.022871534	0.856249851	2.811643723	1.177843052	1.014442229	0.974635151	1.911751501	2.202420406	1.008866332	1.627058649	1.114393105	3.674457146	0.810546373	1.140067171	1.063915309	0.916880741	2.916598317	1.013372155	2.393259063	3.465306228	3.078904334	1.058750892	1.29014738	2.938319378	2.387472056	1.046258507	1.027170585
Sample78	CONTROL	6-12mths	MTB-	TRAIN	2.677774846	2.534592077	3.013762499	1.063474366	0.928211413	2.573264886	1.908184418	1.0475417	2.59225173	1.107966546	3.004629877	2.844579552	2.767949723	1.39493725	3.323104592	1.758124864	2.135580955	1.946961691	2.945602002	1.09454797	0.878509	2.229668987	1.792867543	3.56039035	1.029742638	1.999130687	3.706153317	1.471333776	1.06554236	3.566173764	2.119942269	2.867753398	2.695823918	3.068296951	2.759828656	1.076450545	2.225586651	3.264473582	2.630231354	1.346172842	2.162597749	2.486859831	1.114589018	2.378351954	1.708394334
Sample79	CASE	6-12mths	CASE	TRAIN	1.174232637	2.025360971	3.269081175	1.095388486	1.073570075	2.890578771	2.170472603	0.983763942	2.765878334	1.550085386	2.478662343	2.861044462	2.572078603	1.168497954	3.489320534	0.862307182	2.304884815	2.31101737	1.113176196	1.48740354	2.553224808	1.236618065	2.069630112	3.570263298	2.109356556	2.115197981	4.124167699	0.966794922	1.171601943	3.326503774	2.410204557	2.845279804	1.173994232	3.290125868	3.055990693	0.92139856	2.22446943	3.524088196	2.847154856	1.128246285	2.205119521	2.821106614	2.235177354	2.077906118	2.304228085
Sample80	CASE	>2 yrs	CASE	TRAIN	1.036850321	3.064854183	2.657626638	1.458636322	1.040957131	1.189409031	2.289571712	0.951867819	2.793496106	0.993374138	0.987521675	2.911275363	2.805689686	1.081761781	3.504814101	2.025149107	2.258054968	2.384491923	2.847380439	1.102324156	0.959587597	2.811089341	1.044120258	1.101301816	0.997694846	1.938660156	3.42838053	0.998821731	0.963044548	3.587730061	1.124000507	2.884770204	3.013663823	3.45311456	2.996446361	0.919030619	2.431516743	3.478925718	3.195607536	1.42113788	2.232060569	2.73923433	2.217912908	2.509822906	0.947531722
Sample81	CONTROL	1-2 yrs	MTB-	VALIDATE	0.935460747	2.808005669	2.937802247	1.916552938	1.082096005	2.535660044	1.949144969	1.286940194	2.9339403	0.941022334	2.581321985	3.117118296	2.839580305	0.983990038	3.077151446	1.882053649	2.399120995	2.336385031	3.413667189	0.95625973	2.751071649	2.573181251	2.214871526	3.433952485	2.639910185	1.605840402	4.277581282	1.176202906	1.117362765	3.610958657	2.906215644	2.915733769	2.746387441	3.346168388	3.026484387	2.033739488	2.204227199	2.545610635	2.401649448	1.447394136	1.59315576	2.78908402	2.743324222	2.519030684	1.595958271
Sample82	CASE	1-2 yrs	CASE	TRAIN	3.090195904	2.744834396	3.229276313	0.924211095	1.12959468	1.184351463	0.960066717	1.021842022	3.154410933	1.260921409	3.084912037	3.400964804	2.577648571	1.038824258	3.537114061	1.795264614	2.510408607	1.92161544	3.146728842	0.946918298	2.658427303	2.549053204	2.081948985	3.136735775	1.458995751	2.406608418	4.227913305	1.059137922	1.026938722	3.765339213	0.983548052	3.189618633	2.61186768	3.217528538	2.958981645	1.112759109	2.127299454	2.600602799	2.647004779	1.342973411	1.87411897	2.693170934	1.554513818	2.200887061	1.353758382
Sample83	CONTROL	1-2 yrs	MTB+	TRAIN	1.036549446	2.32888096	2.726792403	1.116328146	0.928749443	1.779865861	1.429751011	1.018721428	2.372108518	1.133482364	1.021639452	2.657995201	1.107593922	1.003483867	3.16467489	2.024860046	2.075532649	3.307358544	2.836649847	1.078358605	1.150971044	0.961856353	1.719751374	1.191226224	2.011386622	1.662569287	3.896651228	0.980400244	1.006151383	3.717052984	1.038216649	2.673642706	1.120404331	2.57587522	0.977535485	0.931339323	2.23631213	3.074073335	2.239100285	0.981441892	1.856613169	2.06192644	2.114993806	2.381888089	2.025884076
Sample84	CONTROL	1-2 yrs	MTB+	VALIDATE	1.077765013	3.003770094	2.960714529	1.703543911	0.873211321	2.585688804	1.189093661	2.204050976	2.821137747	1.025673989	3.111750367	2.886549313	2.605019819	1.134771018	3.333979356	2.366887213	2.003572983	2.118233393	1.035607946	1.74056744	2.617610923	1.23066195	1.849895196	3.503515153	1.964418069	1.704718747	4.054090487	0.92822165	1.003282043	3.311799115	1.151278502	2.879077671	2.832118145	2.500384727	2.960693869	0.879068669	2.201280202	3.475407241	2.820744098	1.313733827	1.959647577	2.880550254	2.343269273	1.978525267	1.947640585
Sample85	CONTROL	6-12mths	MTB+	TRAIN	0.999217415	2.530190393	2.902093963	1.993630887	1.002274855	3.027635742	2.270383141	1.922015945	2.638115405	1.236054199	2.67569968	3.033032499	2.761085946	1.05943569	3.153794588	1.845607626	1.850997958	2.164302244	3.00799117	1.709160359	1.143170955	2.694385026	2.276914961	3.097985256	1.469030712	1.974460158	3.51332199	1.703004428	1.05068497	3.397834179	2.6501607	2.73025309	2.616841557	3.228131318	2.756461014	1.553972738	1.817329767	2.552015328	2.756745884	1.062861282	1.943580037	2.556370899	2.423998127	2.411444189	1.801483052
Sample86	CONTROL	6-12mths	MTB-	TRAIN	2.981509393	2.490166241	3.155000656	1.970519862	0.965048771	3.127034924	1.186633631	2.0632374	2.470768236	1.301202383	2.902844096	3.17099413	3.036681517	1.015128245	3.362164732	2.496124526	2.438818197	2.378426071	1.009922414	1.172715343	1.104295001	2.742124397	2.369085312	3.330610873	2.634642986	2.115470031	4.129228689	0.90581485	2.054332616	3.985569343	3.582392511	2.82346213	1.050955072	3.394122097	3.050847335	2.073747373	2.042312836	3.436394839	2.545744002	1.312094079	2.34125869	2.675015617	2.333036403	1.101736109	2.270912151
Sample87	CONTROL	1-2 yrs	MTB+	VALIDATE	1.167765225	2.507107592	2.921667618	1.510751609	1.126422963	2.777711273	1.578720219	2.147220415	2.611571626	1.118985988	1.132384518	2.430513818	2.614029525	1.259013836	3.519692922	2.138492834	2.519321939	1.9820105	1.879614404	1.339283965	1.104330702	2.020738095	2.215609014	3.241902784	2.156293597	1.850330305	3.755965324	0.915954115	1.007999478	3.640542963	2.976431844	2.829569039	2.590158543	2.979244352	2.714475065	0.998472738	2.394719636	3.17379533	2.772935417	1.213471002	1.664554118	2.339654687	1.917750344	2.644006776	1.2251644
Sample88	CONTROL	>2 yrs	MTB-	TRAIN	0.862468717	2.601270054	3.401614692	1.459096959	0.927716964	2.627840289	0.827636019	1.034478208	2.625652515	2.337645138	1.912289317	2.806261807	2.609854128	1.100435638	3.363859861	2.339309146	2.35775324	2.143621754	3.351647567	1.104027377	0.926618127	2.643582753	2.176990998	3.598943808	1.857648673	2.229602399	3.979354723	1.114515048	1.825782432	3.578963918	1.875436311	1.054169805	2.673541791	3.121317826	2.811120382	1.025313539	2.256542992	3.296219077	2.231197651	1.401065995	1.68157659	2.254172056	2.198825409	2.303081441	1.868037882
Sample89	CASE	6-12mths	CASE	TRAIN	0.942666282	1.136714484	3.09146726	0.971317912	1.234788002	2.710781553	2.104888041	1.115611883	2.901632596	1.871556377	1.12857164	3.014762523	2.699132251	1.075210709	3.596146951	2.570584694	1.0411721	2.238655801	2.993165934	1.08052114	2.966412882	2.977511747	2.592135198	3.78057111	2.408670753	1.764276709	4.46390016	1.111004991	1.086718074	3.972964132	2.758453593	3.395587824	0.885214849	2.824809278	3.215963756	2.13747894	2.606155634	3.721191142	2.978944791	1.031635296	2.527894381	2.805578714	3.016783845	2.967345097	2.152378917
Sample90	CONTROL	6-12mths	MTB-	TRAIN	0.957453082	2.634641264	2.923961272	0.992665913	1.124580265	1.078679977	2.44636365	1.004478338	2.784188656	1.072753715	0.906098185	2.744510909	2.773977889	0.992330232	3.414494527	2.08719276	2.242217215	1.461509755	3.264069675	0.854253476	0.921852283	1.159229772	1.019778498	0.992529245	1.778327295	1.277991722	4.166139554	1.139966481	1.0685448	3.517279811	2.727735699	1.121576765	1.11832078	2.972828585	2.873795095	0.929803451	1.842121372	3.453778463	2.126602255	1.088079115	1.282796738	2.584773649	2.381252224	2.068013474	1.852736595
Sample91	CONTROL	6-12mths	MTB+	VALIDATE	1.081627025	2.449225542	3.067196174	1.486019996	1.184244519	2.699162351	1.699375111	1.029007094	2.683671242	1.122966996	1.021424251	2.673060751	2.740234713	0.96198842	3.395239172	2.31609182	2.177111207	1.049723274	1.121806386	1.080201128	2.542784563	2.559498858	2.30080814	3.364610624	2.074702197	1.73245128	4.087999658	1.121380034	2.247725083	3.599391091	3.00480865	2.949943625	2.676601103	2.404286164	2.860393796	1.679952865	2.096471707	3.402894575	1.981258775	0.971280523	2.103159556	2.55998676	1.057500224	1.643379135	1.278016135
Sample92	CONTROL	6-12mths	MTB+	TRAIN	1.01497794	3.047403985	2.854442116	1.734700105	1.112782621	2.732404264	1.914574864	2.462840717	2.433500529	0.948556743	2.979358476	3.056184373	2.790802456	0.996924819	3.346562928	2.185848626	1.964397174	2.064581196	3.210809092	1.350878468	0.920601763	2.778041938	2.359538824	3.497270124	2.1226888	1.976839108	3.960064356	1.136677721	1.619588211	3.425020688	2.969165899	2.924116994	1.115724758	3.071586329	2.845373703	1.887488548	2.296997107	3.561940008	2.718460279	1.364076798	1.704696119	2.847658197	2.544047936	2.339560429	1.964017904
Sample93	CONTROL	6-12mths	MTB-	TRAIN	0.963250499	2.739999533	2.454126897	0.954897057	0.995514172	2.755741974	2.238000364	0.89129239	2.69094494	1.026423185	1.125202745	2.831773846	2.598291323	1.025801436	3.034482655	1.981657613	2.208876203	1.832729198	3.175484951	1.169721025	2.56873566	2.78124469	1.931944451	3.082911667	1.282621769	2.370019138	3.879989748	1.079148767	1.105952267	3.181883835	0.854471194	2.899306145	0.910694303	3.073331105	2.909267945	1.098582509	1.970523338	3.2969689	1.916189077	1.364474981	2.194527722	2.62941439	2.228846217	2.210801897	1.877021944
Sample94	CONTROL	6-12mths	MTB+	TRAIN	0.986956144	2.40265249	2.768013762	1.343397534	1.359283131	2.632707587	1.859214018	2.095293141	2.370157146	1.365597599	2.718032617	2.557481355	2.297400979	1.289900908	3.124262568	1.582295985	1.805797833	2.835319544	3.22998461	1.671211358	1.120306919	2.587095795	1.617061979	3.193066075	1.785732797	1.680741627	2.026476356	0.938074632	1.528945314	3.353090354	2.273092977	2.670913825	0.887708296	2.640621533	2.774188999	1.14639826	1.768691615	3.338056658	2.471220422	1.009233512	2.011035827	2.540317711	0.97282331	1.871603049	2.029294647
Sample95	CASE	>2 yrs	CASE	TRAIN	1.036918954	2.880453328	3.034396022	2.098455468	1.012184154	3.160762887	2.061386827	2.142599401	3.010936647	1.060056944	2.937693918	2.209740145	2.712813954	1.079439753	3.590733888	2.223919296	2.599866055	2.446244323	3.230944262	1.173234621	2.675296303	0.830044454	2.332150021	0.879589063	2.143630752	2.122115639	3.942767356	1.017420962	1.820699528	3.670134327	2.394670097	2.638670169	2.702783954	3.410583456	3.010344219	1.983852194	2.594968178	3.445232525	2.661433045	1.101038215	2.311653898	2.881330803	1.092445392	2.95668024	2.071414791
Sample96	CASE	>2 yrs	CASE	TRAIN	1.169256715	2.899527088	3.050085599	1.951400306	1.090288146	2.651395594	2.156749924	1.504325505	3.049780842	1.155316782	3.112210241	3.210569637	2.737133167	1.28918836	3.419337519	2.183544867	2.256239751	1.955149141	3.021446368	1.29089024	2.758669011	2.691247954	1.854476266	3.778110003	2.175311202	2.038720292	3.916181864	1.909882619	1.251011479	3.794206119	2.61774632	3.059129564	2.459434225	3.211344116	2.966533662	1.75218284	2.357741202	3.508936712	2.960684031	1.343551347	2.351601533	2.647864907	1.008042008	2.387611985	1.887702428
Sample97	CONTROL	6-12mths	MTB-	TRAIN	1.046974016	1.0082142	2.697694248	1.650877736	1.094635712	2.532286013	1.755882238	2.208726117	2.446750007	1.311129806	1.126401231	3.022211376	2.65134901	1.065217779	3.260865209	1.098870232	2.092632405	1.85074442	0.978807348	1.073055457	2.458944948	2.537337088	1.73053776	3.258595255	1.929979465	1.842353318	3.845342898	0.936511674	1.064984187	3.429117061	0.983492686	2.827249343	0.968160716	3.278544255	2.794165117	1.195951851	2.240082798	3.476858789	2.729986675	1.115124121	1.911102558	2.706958806	2.438126387	1.115705879	1.830998544
Sample98	CONTROL	6-12mths	MTB+	TRAIN	0.986146939	2.632803849	2.725339407	2.142645401	0.974190174	0.890183908	1.114958234	1.720181266	2.511552955	1.048026997	1.124942267	3.17456537	2.989552114	1.266518586	3.273175238	2.400779307	2.477013401	1.127801464	3.262436199	1.130551172	2.525009001	2.845233357	2.223815447	3.561060135	1.735105245	2.156560963	4.222204234	0.943793781	2.243615938	3.580630778	0.834088746	2.749564692	0.849555841	3.333654658	3.041205889	1.068652914	2.214760237	3.263432081	2.216293827	1.007871985	1.646465756	2.792027319	2.582959485	2.210077152	1.965386301
Sample99	CASE	>2 yrs	CASE	TRAIN	1.375173512	3.128136247	3.369214045	2.013673873	0.994658425	2.793815314	1.998511922	0.977399556	2.618016159	1.545877978	3.153293745	3.141267266	2.741324751	1.02590485	3.22646406	2.385164453	1.953215946	1.116718649	3.157382165	1.827820125	1.370985513	2.764885909	2.056567771	3.174344033	2.216152729	1.748507801	4.026290298	1.747903425	1.469153317	3.69727469	2.801977696	2.885052895	2.461041728	3.227778153	3.187839826	1.765396401	2.456103894	3.639068495	2.95338011	1.104137047	1.946565865	2.671669103	2.247744675	2.439027705	1.980168663
Sample100	CASE	1-2 yrs	CASE	VALIDATE	1.079304204	2.76406571	3.160909276	1.157747599	1.107409867	2.500492792	2.17196638	2.80540772	3.095375229	0.953729734	0.903947002	3.20874405	2.797859175	1.087779244	3.593347327	2.814737134	2.334015056	2.712794799	1.057918673	0.853098802	0.920140036	2.997503251	2.420296429	4.025501435	2.27530805	2.209039137	4.212655207	1.151709128	2.657281865	3.73170131	2.765871835	3.128639345	1.205119041	3.336387951	3.220433558	0.978702919	2.595178927	3.644455948	2.506978725	1.406633628	1.098862811	2.893720933	2.661081128	2.246196648	1.985080317
Sample101	CASE	1-2 yrs	CASE	TRAIN	1.320183612	3.107687086	3.219310702	1.665498141	1.048809935	2.759458825	1.901566133	2.436053012	2.491025392	1.356546217	2.999327813	3.018650173	2.808861459	1.013292627	3.164751008	2.198164201	1.816131868	1.118404101	3.1158902	1.712814493	2.375041895	2.678548108	1.979508056	3.404830669	2.539260117	1.719101957	3.924261311	1.657154492	0.977444972	3.575353314	2.710964718	2.768903995	2.431213678	3.059578393	3.030928998	1.867673104	2.332725968	3.509321797	2.934567334	1.248432473	1.951008619	2.526860904	2.170732188	2.412869038	1.859629228
Sample102	CASE	1-2 yrs	CASE	TRAIN	1.073710221	2.950710381	3.00709304	1.109097099	1.143426325	0.967836809	2.461451894	2.433190976	2.998506243	1.376964564	0.975098184	3.267452528	2.936872086	1.951954478	3.415367882	2.487801629	2.247309592	0.989290451	3.206729419	1.277551659	2.493322558	0.831377362	2.014706972	3.595729154	1.858979078	2.032011393	4.160191111	1.576329098	1.077726541	3.864664217	1.200793196	2.760528407	2.776843892	3.261719831	3.04300768	2.187726189	2.40238057	3.354487913	3.009505515	1.616537475	2.334599792	2.674969062	2.521331535	2.356766319	2.286279031
Sample103	CONTROL	6-12mths	MTB-	VALIDATE	1.18118247	2.590347641	3.133407327	1.731552568	1.051130727	2.873004458	2.158338423	2.086536736	2.683069255	1.148376238	1.081382008	2.698056852	2.180572128	1.106741997	3.444290614	2.370932372	1.702559089	1.027870985	1.116998468	1.084968378	1.110600678	2.608022986	1.840268507	3.330733774	1.683673253	1.80759193	4.149379254	0.941798051	1.042459683	3.555337597	2.850782788	0.9572461	1.198014225	2.833103009	2.674873273	0.924682555	2.157001498	3.241994167	2.816226974	1.408350556	2.186255915	2.516558249	2.372755093	2.416817034	1.886553374
Sample104	CONTROL	6-12mths	MTB+	TRAIN	1.0252552	2.369497405	3.448575934	1.018577758	0.997137039	1.14425046	2.125360676	1.037919641	1.073930189	1.048470451	0.845532234	3.139321885	2.670550353	1.02144613	3.231405402	2.199517384	1.981481857	0.929541918	3.327268663	0.85352606	2.730818143	2.438896407	2.414382906	1.056882493	1.989034011	1.708103501	4.574891133	1.042659943	0.942016597	3.72026645	1.172072143	1.056299355	1.108149171	3.278370696	3.128618411	0.91994486	2.530598101	3.629748312	2.51219909	1.644777747	1.433947361	2.632857311	2.883243182	2.547222208	1.229367553
Sample105	CONTROL	6-12mths	MTB-	TRAIN	0.940227192	3.073057919	3.005208302	0.996522239	1.323748929	2.805104728	2.083613206	0.932135661	2.613457458	1.384837429	1.023957328	2.575387907	2.455337801	1.517775704	3.313759016	1.1082109	2.422446771	0.963756664	1.004541217	1.589806667	1.102806299	2.493204861	1.078828432	0.911670736	1.096263418	2.098537737	4.067100365	1.16401771	1.080671444	3.545075936	0.894805832	0.977364825	2.663086397	2.859753577	3.131889956	1.133410812	2.28431567	3.43141866	2.215931101	1.027030969	1.832466372	2.672038325	2.509428473	2.506382719	1.959787905
Sample106	CASE	6-12mths	CASE	TRAIN	1.015544162	3.011546543	2.85148293	1.027652243	1.006163307	1.153563961	1.626756098	1.127780602	2.644876399	1.028058673	0.90261586	3.577681685	2.411087592	1.022336665	3.445185206	2.23969183	1.80167636	2.989226622	1.13048119	0.941028857	0.877395073	2.237529863	1.512738575	3.95505873	2.595380759	1.825530619	4.395434585	1.033553212	0.941056538	3.837644963	2.546005673	2.660898813	2.491885665	2.730134682	3.290737368	2.003573015	2.37720413	3.68042263	2.742077066	0.965521594	1.277020638	2.604686224	1.945244989	2.607071743	2.120327364
Sample107	CASE	1-2 yrs	CASE	TRAIN	0.907045724	3.002042766	2.599486381	2.285003738	0.922698705	2.903050622	1.069148259	2.146465351	2.620865249	0.913031508	1.036464341	3.063660075	2.915555147	1.562320188	3.317249974	1.903158735	2.368219533	2.375358087	3.288311353	0.965744301	2.403197024	2.706007313	2.043969541	3.16523755	1.632937987	2.212010108	4.178389051	1.632082399	1.165262448	3.384196684	2.487303	2.495958686	2.776998956	2.611922812	3.058018168	1.020159267	2.355045326	3.402528199	2.454862531	1.062731463	1.722754795	2.710422169	1.024858067	2.434873289	1.789079906
Sample108	CASE	1-2 yrs	CASE	TRAIN	1.02752526	3.076365997	2.811530416	1.013012357	0.964926298	3.076671594	1.126500226	1.09677749	3.108064856	1.669495257	3.307402769	3.110628709	2.806805219	1.030672805	3.509622004	1.087123171	2.347182682	2.250786742	3.156298758	1.334864404	2.769696468	2.665520472	1.877092966	3.793546006	1.530139017	1.892924666	2.56178828	0.905693544	1.12621454	3.575070746	3.105618653	2.946242675	2.473183122	3.654143345	3.049038399	2.062325471	2.416944066	3.444669193	3.201052494	1.58557763	2.48017166	2.625701594	2.196233102	2.571450505	1.978167096
Sample109	CASE	1-2 yrs	CASE	TRAIN	1.543685509	2.520207418	3.781655153	2.083690683	1.104575938	2.608614523	1.578670087	2.021411398	2.689002102	0.968612179	3.584101462	3.375484332	3.182069852	1.052735503	3.753836893	2.931654582	2.760872091	2.707440687	3.201357045	1.073436144	1.144491448	0.917740428	2.767145943	1.23802832	3.004420279	2.458235306	4.371440671	0.999090721	2.265805247	4.027320416	2.218054679	3.131381013	2.932262244	3.547512528	2.835772253	1.150947902	3.295630874	3.701174509	2.915902602	1.026343829	1.007469985	2.857563894	2.191382549	2.534232922	1.665621487
Sample110	CASE	6-12mths	CASE	VALIDATE	1.159356456	2.796488706	3.204601683	1.160111835	1.138022897	2.800294225	2.255545885	1.046946285	2.504518482	1.412979525	2.669749664	3.051012259	2.882451437	0.985342863	3.532069066	1.09401901	2.4018679	2.096179044	1.126743097	1.077109508	2.620946312	2.812214022	2.074880456	3.373426702	2.086968853	2.544075731	4.124416145	1.802156576	1.620673384	3.57005519	2.941046124	2.737215994	2.964802761	2.56789535	3.003211272	0.933377572	2.387456823	3.37411762	2.690275567	0.998850385	1.539127693	2.477418476	2.446212256	2.260340819	2.154973915
Sample111	CONTROL	1-2 yrs	MTB-	TRAIN	2.613789643	2.158867998	3.033605439	2.07202578	0.760935854	1.04580675	2.172916353	1.037038885	2.453958195	1.379374215	1.035593026	2.491924522	2.685691317	0.980966451	3.089216844	2.078854449	1.713821187	1.052952384	1.278298118	1.103047202	2.744436815	2.634502362	1.986278303	2.814599528	1.822723328	1.973705482	3.950005348	2.014699701	1.000418985	3.518825938	2.963836316	2.847922496	1.7345543	2.180704421	2.628407703	1.171849556	1.900522935	3.261980658	1.987353956	1.059082075	1.23900763	2.460928064	1.666380795	2.091045149	1.961750246
Sample112	CONTROL	>2 yrs	MTB-	TRAIN	2.718745659	2.668957295	2.996354444	1.236609034	1.124147884	2.504734942	1.871132448	1.558693065	2.707851348	1.457759168	1.074725791	2.975391078	2.524264874	0.991555736	3.378362808	1.898626923	2.217539405	2.14722372	3.196664784	1.105419219	2.497588284	2.474373945	1.827764463	3.260703809	2.03906854	1.975797882	3.915067424	1.591957924	1.632737196	3.436792577	2.449755436	2.739513725	2.456108345	3.281131946	2.907247103	0.930008433	2.244642631	3.476509072	2.794443412	1.287703845	2.012354454	2.672271474	1.030007218	2.104303783	1.692142226
Sample113	CONTROL	1-2 yrs	MTB-	VALIDATE	0.996552047	2.296892751	3.003009333	0.929370733	1.503064472	2.669466192	0.954859836	1.027141249	2.887709036	0.890601709	2.720833528	3.265919845	2.946996402	1.328655384	3.386194096	2.416452123	2.280978649	1.980034527	1.13625338	0.946190617	2.727351297	2.641142341	1.903887081	0.820005991	1.394472042	2.304912696	4.005495426	1.107713457	0.966821523	3.558542817	0.988796204	1.189140179	2.565593549	3.437290254	2.922888556	1.055917651	2.153590565	2.904607126	2.780097066	1.072657129	1.828075046	2.8243577	1.10293046	2.303924099	2.140993887
Sample114	CONTROL	1-2 yrs	MTB+	VALIDATE	1.050954888	2.769568064	2.749588237	1.400333399	0.983135929	2.681411403	1.859113705	2.158398754	2.774937047	0.997003022	0.901629143	3.204347885	2.76165493	0.993038583	3.276668595	1.551200379	1.37628365	2.186194412	3.379558231	0.943407083	0.876144168	2.701289174	1.305595722	3.233037993	2.059383139	1.695764012	4.215122951	1.104203878	0.979647347	3.487826121	1.93153671	2.871409337	2.801235002	3.088113281	2.830954252	2.056261866	1.942025964	3.505069588	2.566543221	1.406537549	2.018038399	2.685603961	2.236733123	2.528754411	1.762191793
Sample115	CASE	6-12mths	CASE	VALIDATE	2.814173678	2.67005131	2.781466678	1.789685792	1.03143944	2.544621428	1.375877468	1.123691086	2.623245472	1.02829735	0.952024236	3.122721002	2.972320692	1.012669238	3.47412702	2.045559271	2.1191094	2.311592816	1.046897213	0.945252788	0.861938399	2.35932796	0.957709275	3.399471121	1.8947086	2.073960259	4.156273359	1.036263335	0.969129792	3.585971076	1.143619689	2.895194207	2.739812774	3.390998332	2.955395632	0.876206191	2.308119555	3.559197229	2.825701642	1.324056001	1.6980307	2.822954201	2.609051453	2.332042304	2.345147852
Sample116	CASE	6-12mths	CASE	TRAIN	1.168800781	1.124510993	2.921648697	1.558056256	0.988025719	2.514277246	1.853511396	1.079380384	2.568596753	1.07077465	2.889231376	2.994117027	2.623568869	1.123160358	3.38338464	1.778323762	2.02134784	2.053510701	3.32233369	1.092871138	0.927858265	1.894455727	0.992849446	3.235530666	1.830095666	2.264785192	4.141164496	0.949507268	1.030869162	3.45391289	2.134967168	0.98511267	1.109290456	3.047563712	2.77510485	0.920866199	2.374227536	3.464766612	2.545939469	1.127150034	1.162712105	0.962864532	1.062915642	2.240353523	1.85937152
Sample117	CONTROL	>2 yrs	MTB+	TRAIN	0.852976771	2.835643204	3.105455628	0.940081681	0.973084345	2.74393267	1.822200474	1.081101152	1.112191237	1.09996395	1.033502488	1.038624645	2.567383277	0.91383993	3.418301291	1.158173501	2.013016626	1.047084922	0.965094331	1.016738641	0.938151288	2.510072655	1.108398908	3.791565692	1.997481516	0.961504084	1.003300664	1.05695261	1.060061633	1.119899362	0.865504174	1.06059079	0.850736489	2.694681849	1.067043885	1.07184056	1.888777955	2.854829272	2.44335506	0.930578772	1.905416423	2.461140467	2.12451904	1.159031204	1.877116315
Sample118	CASE	1-2 yrs	CASE	VALIDATE	1.085286939	3.096273713	3.403901875	1.161105764	1.110737299	3.125001528	2.544730107	2.28702067	2.543908176	0.950524463	0.904310735	2.949405464	2.485462471	1.034074107	3.524347241	1.826503059	1.925817292	2.129071025	1.054627523	0.853269576	0.920418012	2.925728138	2.253688574	3.279203293	2.460072216	2.217019538	4.277543947	1.725634115	1.094940673	3.814174313	1.952822348	2.690891554	1.208503039	3.491461692	2.680166725	0.98193348	2.597123029	3.53460584	2.523310029	1.041334697	1.678556624	2.661438478	2.453069857	2.564229812	1.011126056
Sample119	CASE	>2 yrs	CASE	VALIDATE	1.074432675	2.859244093	2.669281347	1.085131178	1.035518802	2.455595946	2.227136601	1.127850156	2.718402947	1.024224945	1.032686096	2.62832799	2.46726699	1.476551556	3.027931381	1.953173875	1.018044843	2.103761767	1.10964274	1.35782866	0.920610341	1.069552746	0.959554912	1.080739406	1.871067668	1.878443152	3.909346637	0.974184196	0.952865035	0.95984644	2.23589323	1.03257099	1.107072694	1.105864477	2.78095877	0.918862228	2.199678217	2.894831025	2.754318747	1.360270774	1.571850441	0.91629809	2.628406144	2.083491591	1.691993663
Sample120	CONTROL	>2 yrs	MTB-	TRAIN	1.063587506	1.982445152	2.762920724	2.185193954	0.961000813	2.466040359	2.15566063	2.3705571	2.652572216	0.984944619	1.690160984	3.03962569	2.649607631	1.013489331	3.188264592	2.163007347	1.995774335	2.80704259	2.949886807	1.129889177	0.918807557	2.937560589	1.791077435	3.292587069	1.145737885	2.148502262	3.977709051	2.065145319	0.935371575	3.263928489	2.530603843	2.900770785	2.60732957	2.364510631	2.841468236	0.921441319	1.965071134	3.311307353	2.294033586	0.952491185	1.701658841	2.725722204	1.851385639	1.986034885	1.998018844
Sample121	CONTROL	6-12mths	MTB+	TRAIN	1.122460689	2.672651675	3.160514033	1.147455184	1.097213117	2.671990688	1.655039909	0.977840867	1.473604009	1.180482821	2.962619998	2.813833975	2.750563383	1.003442942	3.418839237	2.11345116	2.083267299	2.271244252	2.350879975	0.852735455	2.273380796	2.686623206	2.00189144	3.175705602	1.785618928	2.249203696	2.524727712	1.132826991	1.687654138	3.650509809	2.016098527	2.886834701	2.039334772	2.938780841	2.833956676	0.924472752	2.454316301	3.330739962	2.992968698	0.962649461	1.459793179	2.581711306	1.627324296	2.124190572	1.826543767
Sample122	CONTROL	1-2 yrs	MTB+	TRAIN	2.660225592	1.089421038	1.051823778	1.002658886	0.954029778	0.807019395	1.210119081	1.044615185	2.700725577	1.10709862	1.02160974	2.990966308	2.727257328	1.072523057	1.085045478	0.946296249	2.064738567	1.034096775	2.321677041	1.083488639	0.936472388	0.987377408	2.097244856	1.164573629	1.846676608	2.23958077	1.050851045	0.934429066	1.045238658	3.601557548	2.129034888	0.951143942	1.114523702	2.923645301	2.774580267	0.925781503	2.323996812	3.321580936	2.914928279	0.955962346	1.630546203	2.463750045	1.665287437	2.251265289	1.956929816
Sample123	CONTROL	6-12mths	MTB+	TRAIN	1.123068368	2.402894968	2.732879209	1.74827955	0.988531986	2.233481572	1.531172368	1.839600679	2.665327066	1.033471544	2.856476574	2.727864386	2.589009964	1.25250479	3.215626141	2.380067444	1.989774444	1.123022973	2.946414542	1.205020605	1.098017232	2.09322738	1.675325707	3.4764941	2.053783714	1.663081776	3.954056188	0.91713457	1.110426822	3.484013571	2.559135223	3.1825721	0.911167295	2.833655784	2.802244427	1.099095988	2.162649289	3.484750732	2.812951852	1.140889225	1.892406121	2.487172134	1.827672285	2.166049586	1.697368936
Sample124	CASE	>2 yrs	CASE	TRAIN	0.98967625	2.26160631	2.639260298	0.955601729	0.996226669	2.625409864	1.718180582	0.89198325	1.022370301	1.930395632	3.094471726	2.871343466	2.818940638	1.027563278	3.172495998	1.080343178	2.311397095	2.089293803	3.269046794	1.073646568	1.098359888	2.45969542	2.016013175	3.049612801	2.105269474	2.124145413	3.956829622	1.079858619	1.05230237	3.447663798	0.855153007	2.743226131	0.870743602	3.161356741	3.009080363	1.144595815	2.111186996	3.408057068	2.123285951	1.013489813	1.809547129	2.731797478	2.843806697	2.407728261	2.033274136
Sample125	CONTROL	>2 yrs	MTB-	TRAIN	1.054612768	2.954566189	2.973019837	1.034020418	1.06782392	2.735894666	1.100002773	3.393333347	2.9396479	1.004517362	1.124969012	1.09384179	3.158140695	1.063640595	3.90890728	2.316048708	1.831353533	1.607867448	0.888697682	2.02527298	1.143097496	2.837777993	2.456210159	0.826951493	1.069501363	0.917282538	0.944366979	0.985994088	1.04780089	1.099987441	0.957385744	2.659908341	0.886737536	2.855037581	3.292399241	1.145340892	3.089087057	3.636268241	2.051405975	1.062765337	2.417174234	2.859563818	2.422214319	3.069380577	2.381898734
Sample126	CONTROL	1-2 yrs	MTB+	TRAIN	1.040748013	1.040916763	2.78943959	1.048193647	1.082103548	0.909048004	1.517296567	2.01089364	2.683312497	0.99049394	1.177670259	2.875713629	2.694241737	1.046553514	3.217158956	1.890867123	2.059912286	2.190229077	1.039561147	1.16836989	2.41742633	2.577388914	1.882347645	0.993319001	1.90393611	2.066364661	4.036149903	0.94859966	1.133187826	3.175157909	0.971284683	2.95596609	2.482999039	1.068544517	2.716226406	1.103368808	2.012819081	3.270925021	2.568376851	1.11192674	1.810061957	2.506308331	2.092636072	2.345195653	1.671065847
Sample127	CASE	1-2 yrs	CASE	TRAIN	1.080320734	2.227929953	2.40756143	1.13730162	1.086657758	2.466656733	1.628404951	2.194912107	2.135570189	1.755451784	0.902262868	2.751848354	2.509276744	1.008152095	3.036335755	1.781577565	2.315651245	1.939696998	1.002680373	0.852614805	0.918997505	2.371802225	1.86169461	2.845935202	1.789786557	1.631368855	3.702621431	1.097567789	0.930982179	3.160702362	2.178685709	2.523485522	1.111152419	3.140916852	2.77727594	1.323495681	1.938870446	3.09116782	1.847223633	0.972897202	1.686800122	2.461589919	2.259126113	2.286716105	1.956259657
Sample128	CASE	1-2 yrs	CASE	TRAIN	1.079155118	3.046123285	3.085302558	2.306649725	1.209378873	3.08137355	0.998213928	1.012182704	2.910345664	1.021921181	0.959581505	2.861399776	2.756462036	1.074523669	3.723394736	2.19108048	2.587850054	2.346370825	3.198933111	0.954859515	1.080539617	3.131186895	2.246388593	3.510895844	2.781574518	2.157879525	3.982122193	0.919592897	0.947122962	3.699571535	1.142181288	2.70617248	1.136103546	3.363031646	3.05953416	0.878084085	2.562577887	3.421625052	2.789893996	0.990849275	2.621624296	2.656978893	1.009467441	3.009635862	2.132328855
Sample129	CONTROL	6-12mths	MTB-	TRAIN	1.183541186	2.76050439	2.985078588	1.103369657	1.053563718	2.598004528	1.768825948	1.281393278	2.532146425	0.996922484	3.104731484	2.400038914	2.475934186	1.441194685	3.184281918	1.845269404	2.079022367	1.12322654	2.278541491	1.41006881	0.883005276	2.706294346	1.969221316	1.189210026	1.413238059	2.081337659	2.78819587	1.146780375	1.936375823	3.496113607	3.184827549	3.016328287	1.13526922	3.101759321	2.815562306	0.877479653	2.196836693	3.371331185	2.44650992	1.015156444	1.733181359	2.706411774	2.674646872	2.476326902	2.065787711
Sample130	CASE	6-12mths	CASE	TRAIN	1.218787767	2.457920963	3.249339875	1.816937922	1.027466946	2.888980864	2.072465897	1.106726837	2.790187244	1.044982079	1.028311901	2.769887201	2.723078745	1.417454518	3.359442674	1.989097993	2.220922262	1.409209483	1.048868451	1.102156644	0.923085443	2.255963021	1.73929588	3.599089929	1.013728524	1.685188424	4.094993129	1.493691145	0.921293198	3.727325651	2.343864958	2.690521213	1.110752287	2.89532831	2.819377028	1.507608206	2.417113368	3.354047069	2.540891835	1.00114848	2.184676444	2.445506382	2.378007021	2.376634562	1.937597575
Sample131	CONTROL	1-2 yrs	MTB+	TRAIN	1.042960856	2.670747841	2.320391029	2.040532427	1.130029565	2.611705161	1.868350087	1.009787628	1.051837231	0.932039846	0.90692217	2.861531968	2.908181192	1.400064527	3.304212376	2.033179968	2.285861143	2.162757863	3.099552258	1.031100401	2.863082558	2.534899385	2.000367268	0.987243416	2.158675036	1.747938947	2.580763258	1.128796238	1.111995968	3.508321162	0.79867494	1.127023025	1.051069311	3.170948819	2.835692119	2.055204891	2.269686275	3.359563658	2.57640807	1.336541584	1.614418125	2.637905675	2.283794645	2.412801111	1.730825286
Sample132	CASE	>2 yrs	CASE	VALIDATE	0.966057233	1.073635451	2.653434234	0.946453538	0.986975649	0.877770422	1.815057232	1.119510798	2.496935599	1.035045985	1.124954071	3.217690427	2.742762997	1.024341306	1.05755642	1.135390838	2.166942195	2.037059284	3.283414091	1.16907267	1.097966762	2.732279125	1.092874582	3.447360499	2.308103093	1.842759831	4.089713424	0.969950664	1.111436454	3.254156738	0.846304395	0.965380057	0.86184382	2.775345161	2.597451365	1.08173073	2.072374695	3.317008597	3.057338516	1.008934096	2.144602852	2.132816717	0.92639677	2.590802888	2.058174962
Sample133	CONTROL	1-2 yrs	MTB+	TRAIN	1.087766791	1.936784759	2.768237418	1.473634656	0.739247239	2.432992619	0.96818447	1.621900338	2.667264169	1.052115728	2.35045417	2.777598621	2.403593334	1.013048491	3.45069946	1.90561869	2.307062566	2.516506163	2.989513474	0.948597026	2.192613311	2.033800952	1.840693328	2.86407679	1.811408071	1.711124389	3.929711218	1.060125217	0.95871213	3.267143701	2.246761492	2.220089844	2.399502473	2.990704625	2.686152243	0.876154938	2.015899984	2.923990672	2.568405495	1.289380784	1.81282284	2.36200184	1.071766732	2.547018215	1.744025291
Sample134	CONTROL	1-2 yrs	MTB+	TRAIN	0.950786374	2.272131176	2.601052211	1.253132072	0.92629492	2.269056773	1.88850066	1.610140623	2.66900041	0.81208696	2.907907334	2.505593955	2.494727902	0.982236993	3.160960916	1.997435523	2.263937006	1.056995038	0.998243413	1.192485432	0.827886209	2.134775482	2.040860829	0.964287243	2.058840095	1.284478281	3.930540485	1.068590142	1.003108131	3.208047769	2.694848649	2.995616264	2.49504346	3.171674507	2.780726465	0.937338595	2.47143112	2.314140185	2.745591232	1.071217632	1.667447359	2.545274453	2.542396809	2.225842885	1.792167576
Sample135	CASE	>2 yrs	CASE	TRAIN	1.085824257	2.15679468	2.78423292	1.163393417	1.113004198	1.09017758	0.918355189	1.572629027	2.526296793	1.2867784	0.904573177	3.194180883	2.664696679	1.034649257	3.315739377	0.998366655	1.937819812	2.425089708	0.999634295	0.853400493	0.920622249	1.920701855	1.815706982	3.291196085	1.920879915	1.888702911	3.924327754	1.136736553	1.074707309	3.407244514	1.22691708	2.880490328	1.115770509	3.092988931	2.912407827	0.927342263	2.387569175	3.352432533	2.504405481	0.94741372	1.466501793	2.577394561	1.284996613	2.420227791	1.833375283
Sample136	CASE	6-12mths	CASE	TRAIN	1.055436612	2.791262725	2.912742804	1.818842937	1.012307529	2.743604204	2.019924801	1.499787343	2.760670596	1.009570807	1.126247896	2.67597165	2.884516067	1.024153767	3.387286827	2.138660158	2.416213795	2.283499573	2.786982649	1.732767983	2.425896643	2.510038173	2.101347373	3.10339724	1.763731236	1.9626927	3.969171977	1.177742829	1.095564046	3.31221058	0.870553534	2.467058783	2.066953909	3.030671901	2.900017359	1.547464787	2.29297695	3.282533802	2.937599426	0.928503023	1.884400583	2.426276902	0.955227084	2.349145119	1.737823327
Sample137	CONTROL	6-12mths	MTB+	TRAIN	1.174375978	2.378463055	2.727463913	1.416352273	1.577357393	2.703318252	1.983213013	2.098419069	2.513123839	1.213239281	2.791003873	3.446350363	2.977626104	1.046309364	3.292696976	1.146964279	2.208047933	2.405586954	3.375455569	1.172450236	1.18680548	2.211413978	2.376491023	3.491993952	1.877830287	1.960602655	4.180647974	1.312834383	1.177185181	3.643263663	2.327762156	2.903492876	2.94484263	3.090699515	2.770200299	1.114483483	2.205763465	3.320331721	2.524690732	1.415421828	1.695934682	2.593216953	0.972401805	2.317935846	1.648535772
Sample138	CASE	1-2 yrs	CASE	VALIDATE	1.025897202	1.142153045	2.977083808	1.988675632	1.012036775	0.963248786	1.187690973	1.89437739	2.685296544	1.060206026	2.517116772	1.839229917	2.568644277	1.796721257	3.222462435	1.994814067	1.674888943	2.128891346	3.122487068	1.193885282	1.147595875	0.829905352	2.261484565	0.879730777	1.916871799	2.064196094	3.771102347	1.192361777	1.430440768	3.503000165	0.903207933	0.935529506	0.884987564	3.402286703	2.891574069	1.769324714	2.244149021	3.346291645	2.518368929	1.119173923	1.169009191	2.422729727	1.092327205	2.232633965	1.763175302
Sample139	CONTROL	6-12mths	MTB-	TRAIN	1.061754682	1.081219308	2.753617839	1.691723036	0.946096329	2.447629273	1.030189078	2.274782681	2.929213118	1.115342919	1.021436511	3.218009369	2.606248382	1.040766264	3.819771228	2.281027642	0.931399133	2.384751475	3.136608797	1.280329488	0.938892815	2.635935638	2.137856714	3.922626132	1.028676037	1.790417095	0.998424355	0.950884658	1.070251212	3.329797675	1.056069325	1.091788893	1.040458846	3.008870332	0.986933352	0.823060157	2.099507572	3.511836673	3.255472795	0.984695938	1.014721258	2.640607768	2.042509251	2.040807656	1.575350911
Sample140	CONTROL	1-2 yrs	MTB+	TRAIN	0.999871587	0.982654539	2.85608398	1.874393165	1.11125104	1.202928501	0.977782414	2.305173525	2.716017718	0.913079677	1.022411368	1.040106197	2.921204062	1.047282579	3.624119874	2.045206934	1.123099501	2.50679214	0.932743545	0.949895709	1.121034137	1.042242269	2.119317691	0.841912738	2.498715169	2.089555905	4.062814763	1.06393615	2.190935301	3.425795791	0.965804261	1.089021993	0.981953254	3.115934815	2.994380798	1.2084331	2.539523656	3.38408929	2.433002644	1.129279841	1.888988719	2.455728326	1.017083499	2.516680353	1.691247657
Sample141	CONTROL	6-12mths	MTB+	VALIDATE	3.019321857	1.048716462	2.772744184	1.164104376	1.135896568	2.550618469	2.344706558	1.852078831	2.698434281	1.148282725	2.894557435	2.936215434	2.497960012	0.967977726	3.423189695	2.035079934	2.273047498	2.246888749	3.416741243	1.076220035	2.915303587	2.658538454	2.117458222	3.328806446	1.573891994	2.009903112	4.166060539	1.372550825	1.012589944	3.43715965	2.353862269	3.134350285	2.548779053	3.060443296	2.980479658	0.935128956	2.510149553	3.431432638	2.672441977	1.077536724	1.599959648	2.496616091	2.431487054	2.173191383	1.697126362
Sample142	CONTROL	>2 yrs	MTB+	TRAIN	1.074042558	2.894691532	2.723845739	1.054936172	1.005662599	2.435241832	1.771620322	1.097392706	0.981157979	1.099086031	1.02671028	2.81764089	2.610850772	1.089552589	3.372518664	1.596869506	0.99072075	1.683119838	1.058107802	1.098805181	0.924515627	2.429008801	2.20768622	1.111096943	1.893374069	1.887366645	4.027443222	0.953190888	1.553378819	3.562953836	2.884606489	1.002736145	1.101410733	2.875523621	2.620125058	0.880292803	2.036011225	3.1969126	2.80380378	0.998320339	1.966762561	2.794101584	2.175002436	2.313655626	1.725984098
Sample143	CASE	>2 yrs	CASE	VALIDATE	0.858050916	2.280377269	3.171937675	1.723763021	1.06439498	2.823456995	2.582507236	2.10705864	2.836667299	1.453335193	3.256067936	3.557660814	2.929361885	0.933303714	3.758269814	1.075433887	2.342610902	2.173342348	3.390308222	0.961095	1.025655406	2.800982782	2.202377784	3.245315325	2.544382912	2.240952839	4.371957197	1.057868614	2.195921938	4.298551828	1.821890853	1.042383842	2.841789141	3.35087744	3.271555915	1.820857119	2.727255292	3.659801897	2.602176839	1.381848941	2.030329575	2.915892886	2.829221102	2.439964793	1.755283272
Sample144	CONTROL	>2 yrs	MTB-	TRAIN	1.034197888	2.950204771	2.888310399	1.918651052	1.189620766	3.024816106	2.262885888	2.552915472	2.723978787	0.974574334	1.126749191	3.002542802	2.497224082	1.031950907	3.452253798	1.975629866	1.347542766	2.409020089	2.946376305	1.295180434	1.144021705	2.64902858	1.423531452	3.424948119	1.811246937	1.752712322	4.02785085	0.958933438	1.471720149	3.54030888	2.644388487	2.566910876	2.738632131	2.961492527	2.738350813	1.199814454	1.711944794	3.361539432	2.965137855	1.276222779	1.977768072	2.828506804	2.192616543	2.109324074	1.730844222
Sample145	CONTROL	1-2 yrs	MTB-	VALIDATE	2.955191403	2.616851068	2.657539136	1.313649309	1.073168859	1.216001908	1.437481168	2.366558209	2.50089195	1.165785959	2.804272447	2.816231709	2.805312197	1.240313809	3.509225467	1.626261826	2.197405545	2.330904283	3.07547474	1.093404503	1.415619745	2.389622229	1.956292599	3.37924836	1.61642906	1.907718619	3.981327789	1.868787272	1.780444329	3.684630666	1.150303438	2.693341914	1.167117549	2.713040251	2.59638418	0.920699438	2.240386556	3.19360554	3.044516171	1.484981485	1.886538014	2.411194457	1.454011117	2.605936485	1.515281411
Sample146	CONTROL	6-12mths	MTB+	TRAIN	1.10670361	2.620957637	3.105860479	1.082993072	1.061231187	2.63967434	1.837285763	0.97169012	2.787617414	0.973433821	1.036675644	3.347781821	2.752512663	1.073377243	3.460523682	2.334940916	1.573989826	2.104418639	3.215271987	1.281631891	2.723732231	2.942966012	1.613932169	3.569221184	1.968814412	1.716814179	4.009256224	0.944465855	0.946299319	3.494112486	2.660515824	2.941145212	1.136371637	3.014813967	2.779508815	0.878329536	1.646521168	3.306626279	3.035681496	1.392108607	2.334177638	2.608892997	2.232253661	2.302561332	1.834670442
Sample147	CASE	6-12mths	CASE	TRAIN	0.957338957	3.029337152	2.758983188	2.246064902	1.015587478	2.892188421	1.553109046	0.910767326	2.821411446	1.006295793	3.023238992	3.226872915	2.968371034	1.196156993	3.572650955	2.30216144	2.384619723	2.389359652	3.305226374	1.171993212	2.585130779	2.845634707	2.174776899	3.462392185	1.581926434	2.167357905	4.261055711	1.620031762	1.093597594	3.538067961	2.42265416	2.707872487	0.889392117	3.23349639	3.121385018	1.110965632	2.540147553	3.4671414	2.803132698	1.003234728	2.386269838	2.635974773	0.945730497	2.564267478	1.854629013
Sample148	CONTROL	1-2 yrs	MTB+	TRAIN	1.056347159	2.170659589	2.795735243	1.814175864	1.062451659	0.914132666	1.285404557	0.933104896	2.351107558	1.146525551	2.977350474	1.752194946	2.851342529	1.06296498	3.206219343	1.111450586	1.963741113	0.921029965	0.888274831	1.598467192	1.143180963	2.310047358	1.023578543	0.831959155	1.765780838	1.894764079	4.012606906	0.931510898	1.729476595	3.495616045	0.952159835	1.09057701	0.886244237	2.833063923	2.572119997	1.144801419	1.854919075	2.338827953	2.474391995	1.068137992	1.506172202	2.293321241	1.659233705	2.017819433	1.308337757
Sample149	CONTROL	1-2 yrs	MTB-	TRAIN	0.944558756	1.711806232	1.820342234	1.041962819	1.083458018	1.231303426	0.802841253	0.976802637	1.010274788	1.39263123	1.021412739	2.675361855	2.754895076	1.044671018	3.211128268	1.088309771	1.054829736	1.027265193	0.930098519	0.955918019	1.112675464	1.014863767	0.985395167	0.86790052	1.009463713	0.898049245	0.986623408	1.072704216	1.005550652	3.254312679	0.938968112	1.061355413	0.915000172	0.9035833	2.679556088	1.102883891	1.929490567	3.138082642	2.45027773	0.955308393	2.306473818	2.478063536	0.995412386	1.120708197	1.87204338
Sample150	CONTROL	6-12mths	MTB+	TRAIN	0.993975056	2.690744487	3.085964084	1.975803382	0.953016016	1.131936459	1.964248722	1.073120352	2.579794653	1.082200318	0.902345749	3.01734321	2.79114676	0.982057336	3.348487736	1.99370455	1.720686729	0.932054449	1.148448074	1.62135253	0.876494759	3.111959963	1.57942739	3.194984646	1.961049146	1.122778043	1.05949774	1.113308435	0.99599022	3.324607556	3.24723874	3.279466646	1.139099623	3.133008011	2.916876638	0.881134972	2.330226882	3.482990758	2.313853934	1.00889003	1.027261615	2.655702403	2.454441577	2.614518487	2.040214227
Sample151	CASE	1-2 yrs	CASE	TRAIN	0.999687102	3.144895444	3.191948635	0.971288311	1.012084631	2.926248311	2.545793716	0.819533575	3.006947345	1.045782262	1.065934027	1.139869008	2.936813318	1.063849525	3.40180793	1.106730271	1.815141477	0.938750911	2.3561413	1.074944897	1.153421874	2.959861875	2.105121992	0.849141099	2.248705342	0.929413956	4.563687717	1.063749221	1.062103436	3.723373246	2.837561198	2.934552233	2.873477842	0.975962103	0.914538373	1.143512199	2.414217898	3.757467611	2.721929001	1.018231702	0.945852851	2.784718217	2.135873881	2.601948547	2.019933314
Sample152	CASE	1-2 yrs	CASE	TRAIN	2.780552956	3.517053719	2.680526307	1.532114236	1.033712478	3.096753571	2.310039537	1.645959398	2.528552308	0.988293734	2.851765013	3.137951543	2.979132952	1.642486536	3.431879779	1.731444845	2.295640777	2.348605729	0.922943965	0.971194672	2.584425336	2.682549963	2.119186967	0.915412166	2.2906223	2.137304446	4.116237944	1.187198313	2.148287683	3.910573967	2.190168263	1.011857307	0.90687747	3.508629424	3.07221605	1.596521971	2.314592957	3.642478383	2.700915802	1.000691206	1.969369785	2.701975678	1.228425671	2.697879773	1.711972932
Sample153	CASE	1-2 yrs	CASE	VALIDATE	0.943400194	3.125557107	3.451074597	2.045858167	1.096245731	3.012541427	2.424503794	2.369015959	1.012569907	1.917248278	1.021637009	3.196396691	3.065681994	1.045638846	3.564999508	2.364918592	2.833520427	1.021393144	0.93286415	1.274374691	1.116305934	2.530848796	0.980723145	3.601638905	1.988078459	2.468687554	4.170584239	1.068447344	0.997277433	3.679199453	0.951308195	2.788938082	0.917159106	3.518653747	3.191421095	2.164635629	2.586723562	3.711009076	2.963623567	1.093120121	2.244838055	2.947977886	1.005297296	2.477587708	1.993797157
Sample154	CONTROL	6-12mths	MTB+	TRAIN	1.051412252	2.762535749	3.080458076	1.348597941	1.054964347	1.102520584	1.993341729	1.957052773	2.428962899	1.314678817	2.77336172	2.999156968	2.726563808	0.993848965	3.558171768	0.932232689	2.263192225	2.179534908	1.146215536	0.943310302	2.725389894	2.606623307	2.050410541	3.555397928	1.89241894	2.340770158	4.066485931	1.695630808	0.980523369	3.499167465	2.869669943	0.990217326	2.739511069	2.991642526	2.842510398	0.87759952	2.257052495	3.229833268	2.738778237	1.015721754	2.091454875	2.581777414	2.430857181	2.432259472	2.017691889
Sample155	CONTROL	1-2 yrs	MTB-	TRAIN	1.076804809	2.857171951	2.852620288	1.033006626	0.98399412	1.030776995	2.14565524	1.075260724	1.478704767	1.15844203	0.958308749	3.031357913	2.4885292	1.014871731	3.38362719	0.939820844	1.874368475	1.510025287	1.037446241	0.953348259	2.526972189	2.391213021	1.488875416	3.098530247	1.845703639	1.97086526	4.022906879	1.64877358	1.827746039	3.414788166	1.760208975	2.779936153	1.135451665	2.880583372	2.743055507	0.877488714	2.417880513	3.515178572	2.466701217	0.992383387	1.877607447	2.664504856	1.05783635	2.510140382	1.593157282
Sample156	CONTROL	1-2 yrs	MTB-	TRAIN	1.08351092	0.904382619	2.644819652	1.79809371	0.998805367	1.045760344	1.064250938	1.090391317	2.364971043	1.554234901	0.95574016	3.189537842	2.981571182	1.013563884	2.991636825	2.303664363	2.247454756	2.15146846	1.039806134	0.950219733	0.830960501	1.03254609	1.008711043	1.132930845	1.054859742	1.827259384	4.019701257	0.898903684	0.955076777	3.19421519	2.011383524	2.657791302	1.134350676	3.147708735	2.720018464	0.876492915	2.119186816	3.237201586	2.976304632	0.996324087	2.280599737	2.477522477	2.190539175	0.932471633	0.939784092
Sample157	CONTROL	>2 yrs	MTB+	TRAIN	1.085712855	2.308554514	3.051723101	1.540621529	0.954756519	2.677010019	2.128397573	1.916836408	2.981705073	1.080404446	0.902241575	3.316099354	3.041773499	1.129675928	3.574363308	1.696475748	2.579432234	2.351818804	3.205559488	0.94276075	0.876412299	2.699220346	2.359697831	3.525865392	1.968939958	2.102949092	4.243524951	1.058091136	0.994995077	3.710373495	1.036135263	2.886566006	2.881808983	3.336235403	3.175587117	0.880860097	2.510921593	3.502907286	2.582866407	1.233685091	1.859823004	2.609435011	2.214792528	2.795997821	2.178195334
Sample158	CASE	6-12mths	CASE	TRAIN	1.092608559	2.464695844	2.721813533	1.828455155	1.144344103	1.2153417	1.76098372	1.505802642	2.363689716	1.069777651	2.504279462	2.747883276	2.167544796	1.052786451	3.128154442	1.555615439	1.987776411	1.059016495	3.393235221	1.093607009	1.053893245	1.963294859	1.030599819	3.151055391	1.666814707	1.755282428	3.836964299	0.907152138	0.939941045	3.552101736	3.005479061	2.329429848	2.65915047	2.840696781	2.674883248	0.865534601	1.329383066	3.227944609	2.311732364	0.994007182	1.676060008	2.424302376	1.631114657	1.994191232	1.655057835
Sample159	CASE	1-2 yrs	CASE	TRAIN	1.150896435	2.598176133	3.349782757	1.699316614	1.574459458	1.046536808	2.30451848	2.38700609	2.869310697	1.013296965	0.955622052	3.312366793	2.969754686	0.970951318	3.722858694	1.858382909	1.996715893	1.068408957	3.550636149	0.950072469	3.045146324	2.992037304	2.406636427	3.502657755	1.846535286	1.11288397	4.369191352	1.839959294	0.955382801	3.753776561	1.119539577	2.766949967	2.912238571	3.215823252	3.074408377	1.745211347	2.613729555	2.60665652	3.031617759	1.340166691	2.655352287	2.516742783	2.381517325	3.118327265	1.690466478
Sample160	CONTROL	6-12mths	MTB-	TRAIN	0.990607212	2.520591028	3.090640269	0.960371424	1.407411284	0.921024675	1.833501555	2.371362331	1.024260707	1.020853135	1.065409671	3.648769066	2.948185834	1.025686677	3.126816763	1.923165502	2.235840835	0.927936916	1.021280566	1.073973156	2.862362928	2.877787001	1.924445398	0.83865346	1.97369999	1.897011284	3.960890185	1.074946988	1.553244116	3.649301765	3.003714485	2.841469076	0.885693367	0.978891056	2.859902704	1.144195994	2.542864009	3.49104308	2.765804071	1.014871011	2.083614053	2.571910929	2.001478968	2.685275973	1.584710306
Sample161	CONTROL	>2 yrs	MTB-	TRAIN	1.000452913	2.843208514	2.961027276	2.051474525	1.1011827	2.40683161	2.334810225	1.063556952	2.568747859	1.75623575	3.077042288	3.09487778	3.017140324	1.852079949	0.936112414	2.282554761	2.432286315	2.242279735	3.193879805	1.544117553	2.447438539	2.620379065	2.063195176	0.870197722	1.776470841	2.322227373	3.985812524	1.331490563	1.084365785	3.516486795	2.229777887	1.058930365	0.914631574	3.149251221	2.96701093	1.102503182	2.349599705	3.456919663	2.726295767	0.92257465	2.110362284	2.840710934	1.05524876	2.69142657	1.912682509
Sample162	CONTROL	1-2 yrs	MTB+	TRAIN	0.994078606	1.060160881	1.063868367	1.85215107	0.961463578	1.123149036	1.280422699	1.081821305	1.385883754	1.073498673	2.532265313	2.663839362	2.240731523	1.364322246	1.031234052	0.924715312	2.288635054	2.045379273	1.147556896	0.942727554	2.605105144	1.120804484	2.211285789	1.211592619	1.736199051	2.119768932	3.934015727	1.060588664	0.99121797	3.15574402	1.042984303	1.168315921	2.566932719	2.956296022	2.781626719	0.879872089	2.057004358	3.19569609	2.693731885	1.000334235	1.627044768	2.354340462	1.164250701	2.25895253	1.934071622
Sample163	CONTROL	6-12mths	MTB-	TRAIN	1.167774879	2.875398093	2.810557459	2.110946384	1.121465839	2.692846328	1.806560409	2.181268855	2.707893963	1.123940857	1.133363713	2.396655878	2.706185932	1.015124965	3.133950238	2.005462407	2.377850387	2.149837269	2.839625864	1.173513083	1.105246072	2.514168745	2.075821191	3.011073051	1.628032964	1.793869942	3.189590505	1.235888168	1.748877319	3.418109669	1.700705374	2.67076849	2.641793895	3.132794782	2.93965521	1.116507733	2.086262944	3.502358496	2.541206726	1.038358175	1.239564432	2.504921335	2.461653238	1.697924461	1.839270457
Sample164	CONTROL	6-12mths	MTB+	TRAIN	1.033793909	2.190665561	2.919022775	1.170418184	0.926458614	2.717076426	1.164823184	1.057027256	2.124440131	1.097238976	1.070253044	2.762085294	2.380367385	0.968960911	3.476576101	2.010453149	1.695469037	1.078281692	1.129789139	1.07577298	1.06495391	0.860764997	2.052737175	1.209867682	1.619370405	1.972578539	4.142192244	0.895299522	1.014246879	3.46356257	1.232986868	2.84564038	1.625496031	2.973079066	2.731910913	0.936139546	2.015347979	3.319593265	2.690944507	0.999784617	1.970509259	2.584091074	2.439165039	2.104198228	2.043369145
Sample165	CASE	6-12mths	CASE	TRAIN	1.029650309	2.74331125	2.918117981	1.009634978	1.153058226	2.650879276	1.471930672	1.703257554	2.424163704	1.002992645	2.588539946	2.625557982	2.725638701	1.026114411	2.890020804	1.643978888	2.054410674	2.451439174	3.124716549	1.739381115	1.097620455	2.458086841	1.836852963	2.879012533	1.514992312	1.952985907	3.583776068	1.696076032	1.701444713	3.095708061	2.276415554	2.424714041	2.636966538	2.73541136	2.769805018	1.098754737	1.805888322	3.335009213	2.388336834	1.108920803	1.105043524	2.360579594	1.936841094	1.755335337	1.819600762
Sample166	CONTROL	1-2 yrs	MTB-	VALIDATE	0.859844801	2.434705707	2.857153609	1.366487439	1.401968392	0.814816744	1.992377174	0.980014353	2.61410836	0.989585262	1.088896491	3.289984095	2.953757952	0.935488665	3.401315289	1.086496446	1.004339474	2.022602672	0.92507474	1.300455237	2.425129199	2.885461784	2.044037208	0.896469507	1.943199055	2.26635303	4.079366368	1.046874199	1.072453236	3.530862577	0.909998766	3.030057925	0.911425856	3.277825722	3.073390924	1.099207404	2.395443873	3.051584999	2.587329868	1.220840969	1.866787758	2.790838542	2.401143887	2.181770774	1.07103652
Sample167	CASE	6-12mths	CASE	VALIDATE	1.028022757	2.754681322	2.911548569	1.803068492	0.974495675	2.631679576	1.400899869	1.670644793	2.799425575	1.503042466	1.124937484	3.003686889	2.483639699	1.028888567	3.22922434	1.931980414	1.558619511	1.782887957	1.043485022	1.16847185	1.116623922	2.827550368	1.804660245	3.054496444	2.454657595	2.05685538	3.749260056	0.968111956	1.698245488	3.658264068	2.407658021	2.686530991	2.683644525	3.435446692	2.706687446	1.100517796	2.916153751	3.647110553	2.528886781	1.107575914	2.252445865	2.352328548	1.016972786	2.270364118	1.661114556
Sample168	CONTROL	1-2 yrs	MTB+	VALIDATE	1.089606102	2.855650045	3.159876872	1.147979943	1.044328806	2.987134732	1.882538755	2.446315705	2.595639331	1.394784083	0.952589846	2.816429562	2.883663029	1.357135684	3.67240104	1.719189255	2.553905535	2.578684913	3.405446832	1.272109272	0.919480016	2.53844061	2.432782673	3.246280277	2.004313074	2.369649527	4.113240808	1.965133432	1.003712782	3.225119651	1.211346197	1.145677297	2.825352097	2.938064191	2.986735087	2.128057814	2.418931696	3.206525631	2.847775031	1.034841876	2.281357093	2.704740923	2.139269905	2.634617133	1.918615007
Sample169	CONTROL	>2 yrs	MTB+	TRAIN	1.036584092	3.010379471	2.757721455	0.998268447	1.035230904	2.669371594	1.910533346	0.929850623	2.75064317	0.986792946	1.024230038	2.946868265	2.69524596	1.023070153	3.355025325	2.469698223	1.45470047	1.075406488	3.227264767	1.244352756	1.102438019	2.832477961	1.079168165	3.488278743	2.229842496	2.068715683	4.282127716	1.779831179	1.082256629	3.489542812	3.101370945	2.776752511	3.175240392	0.919059165	2.944110719	1.844017806	2.004258841	3.319419355	2.749393095	0.944767263	2.00573926	2.630713898	2.486651691	2.368242524	1.491164502
Sample170	CONTROL	6-12mths	MTB+	TRAIN	0.994053456	2.490391215	2.648245687	0.965955426	0.944814601	2.340437791	1.768682443	2.001621069	1.034222693	1.146146732	1.031328858	3.121117271	2.780660627	1.012741278	3.252033674	1.859731756	1.653231105	2.29841842	3.255024327	0.943024008	0.876986798	1.103515588	1.656527591	1.229200802	1.736084566	1.795598631	3.967873573	1.221327802	1.709934372	3.283705745	1.025978785	1.150877239	2.709518499	2.913477468	2.558205191	0.882533121	2.366730047	3.196867387	2.385501623	1.280514327	2.075318165	2.599730196	1.610744241	1.767113866	1.66553994
Sample171	CONTROL	1-2 yrs	MTB-	TRAIN	1.066268527	2.395936457	2.639646415	1.620484585	1.264310738	2.326326171	1.627652848	1.147882691	2.378283622	1.978437423	2.985607765	2.930556186	2.412631606	1.013709703	3.348708061	2.369289596	2.056242218	1.736691356	1.146224055	1.325260268	0.884544306	2.739673244	0.981009117	3.449559825	1.683944551	2.054793361	4.021250206	1.145136463	1.121360303	3.647825726	2.219018209	2.851014675	2.464651426	3.087538367	2.604051083	1.476245108	2.184320821	3.2477842	2.758550246	1.266659012	1.327770654	2.43787273	2.505704991	2.538957183	2.000145832
Sample172	CASE	>2 yrs	CASE	TRAIN	1.049613373	2.411927102	2.472580636	1.095134679	1.034633196	1.048481972	1.853695158	1.156985987	2.062778306	0.999634502	0.905627358	3.050878363	2.649002946	1.001416404	3.250062633	0.885899924	1.819494884	2.106854358	1.040293278	1.419538021	2.296906199	1.196504002	2.021197125	3.422667091	1.658739044	2.034344366	3.714931865	0.946463751	1.747271377	3.276258057	2.665220475	2.917921925	1.134281304	2.949793117	2.884832514	0.876370347	2.146170918	3.398350062	2.581678178	1.082864481	1.846383865	0.954200077	2.278118952	1.9391	1.733850592
Sample173	CONTROL	6-12mths	MTB+	TRAIN	2.944566553	2.956618293	2.993827204	0.996645761	0.948095881	2.408574051	1.861359709	1.038540553	1.016889493	1.113261977	3.1093448	3.010562258	2.7867263	1.041207547	3.530953975	2.161497594	1.452899728	2.008712651	1.956740722	0.963191537	0.938268204	0.981388246	1.755621015	3.293994168	1.853388442	2.035699735	4.097768185	1.466264785	2.200757396	3.373796488	2.246817842	2.835424063	1.04250817	3.033680652	2.757325353	0.824976301	2.20587927	3.431767076	2.684103896	0.985012876	1.920207452	2.521691548	2.567105701	1.838738678	2.082836191
Sample174	CASE	6-12mths	CASE	VALIDATE	0.945178621	2.355265825	2.994569824	1.036513464	1.077958814	1.23695085	1.010315802	2.624297364	2.281283067	0.945020353	3.267697228	2.645518962	2.214564907	1.044378618	3.776948384	1.090449233	2.169484609	1.908550382	0.929023305	0.957324427	2.53606836	1.009449651	2.045664066	0.873089682	1.911446815	1.115305508	4.246691314	1.368034518	1.009189639	3.510113317	0.933665275	1.055882219	0.914187853	3.610662736	2.290106107	1.102045131	1.748411506	3.199833688	2.594055852	0.960644947	1.547118889	1.954117981	2.449693794	2.391850527	2.398694888
Sample175	CONTROL	6-12mths	MTB+	TRAIN	1.055960726	2.173503128	2.352657356	1.029859037	1.063630686	2.411119171	1.558513713	0.934245124	2.089245944	1.008653069	1.124909277	2.651403521	2.425074917	1.063107192	3.010869075	1.903410979	2.035286948	2.216516075	0.888361764	1.073453036	1.1431563	2.113180345	1.023086137	2.664789605	1.890355582	1.536592172	3.881813131	0.930955378	1.567062659	3.064664925	2.530873312	2.20369338	0.88634667	2.155936854	2.68136815	1.144913574	2.034227922	2.984644561	1.999569508	1.066957842	1.636025986	2.309322497	0.975504504	2.094646157	1.851930543
Sample176	CONTROL	6-12mths	MTB-	TRAIN	0.995044597	2.751403351	2.715992639	1.002602939	0.981249452	1.102704826	0.997403408	1.74852069	2.657109273	1.379884887	2.828859559	3.270791104	2.724261816	1.004394172	3.125022518	1.746401985	1.605321851	1.747473638	1.060682642	0.94330058	0.876099547	2.641412861	0.991535633	1.190834163	1.767612309	1.841241442	3.829087797	1.058787284	0.970894234	3.442580121	2.097199958	2.615396577	2.71990092	3.135356109	2.767780398	0.858044226	2.296507055	3.369078315	2.601568833	0.95240535	1.031443138	2.621498434	1.084187993	2.012769858	1.880838181
Sample177	CONTROL	1-2 yrs	MTB+	TRAIN	1.06297021	2.627834482	2.585923121	1.793405396	1.043588505	0.93235784	1.155219247	2.314651531	2.686719955	1.028532056	1.125245025	2.797281619	2.857504943	1.061158375	3.46613109	1.858710892	1.762696601	2.51192047	3.148042177	1.413662577	1.144061806	2.682096082	1.993374163	3.357721621	2.448700141	2.303151349	4.11841474	0.940778983	1.951343345	3.775198971	2.926947263	2.717701579	0.918712027	2.96308955	3.11535609	1.143486335	2.462317463	3.406869535	2.150331508	1.112434537	1.527002763	2.504981003	0.961026049	2.204574385	1.731587271
Sample178	CASE	1-2 yrs	CASE	VALIDATE	1.022068669	2.292486427	3.180864578	0.989494553	1.022940173	0.952515812	2.171335408	2.464217513	2.734259097	1.485510124	3.047445906	3.233605814	2.661125958	1.036010089	3.425795075	2.422706091	1.864517626	1.097818459	3.074833041	1.077667838	2.775910789	2.3338753	1.938195265	3.657073415	2.043142008	1.792826036	4.128327535	1.749350481	1.058705668	3.778769736	2.713575901	2.693244453	0.898763673	3.402951303	3.099230586	1.12283548	2.63346673	3.620102491	3.127092811	1.101920061	2.384881438	2.478801122	2.432904925	2.361617298	2.086016432
Sample179	CONTROL	1-2 yrs	MTB-	VALIDATE	1.045444356	2.565241475	2.797220527	1.066817382	1.100861834	2.454559558	1.27408627	2.189469657	3.015053535	0.972212955	1.126990966	2.774508234	2.174251388	1.069329984	3.45331218	2.239641837	1.089343126	2.266767807	0.972756417	1.073265261	1.144196321	2.845451389	1.717692186	3.59402526	1.003680011	1.94208859	4.132318611	0.914883017	1.272770598	3.36749492	3.092553476	2.428886385	1.930606578	0.94267746	2.722054544	1.202290449	2.441628215	3.486264918	2.089462317	1.116846935	1.278517064	2.403616829	3.204878917	3.056384533	1.938356865
Sample180	CONTROL	6-12mths	MTB+	TRAIN	1.074043921	2.304298334	2.907418119	1.680361605	1.236207328	1.199413509	0.970292469	1.097337298	2.646128993	1.054268252	2.734467459	2.825821565	3.05361206	1.088051994	2.77531528	0.916611482	1.762538291	1.074541949	1.058162761	1.098785816	0.924524719	1.039405298	1.927897438	1.111152483	1.009032883	2.198979081	3.927300925	1.751252296	0.935155164	3.420304375	1.117166803	2.945997236	1.10135531	3.042476538	2.814886917	1.79626542	1.643881776	3.335345687	2.087363663	0.998304124	1.898312216	2.623180114	1.07047991	2.370129339	1.049765528
Sample181	CONTROL	1-2 yrs	MTB+	VALIDATE	0.981471847	0.973462748	1.002816354	1.060125469	1.281281897	2.557484182	1.442911654	0.994677671	2.618413041	0.922110136	2.55890678	2.310262567	1.087208224	1.046181875	3.278467452	2.224395636	1.113609398	1.026839838	0.941829021	0.951743284	1.11799245	1.03291207	0.978812784	3.297119164	1.251003718	2.142076356	3.750949236	1.423421199	1.045204882	3.511062248	0.956655133	1.079595672	0.972763164	3.194463086	2.767136925	1.198803576	2.080135424	2.728396935	2.797389871	1.05511504	2.18233056	2.600295037	1.009623351	1.901304747	1.451226824
Sample182	CONTROL	6-12mths	MTB+	TRAIN	1.079028285	3.019298379	3.416860188	1.074902026	2.006908801	2.757482864	2.499010874	1.009228809	2.927203047	1.401617974	3.249296968	3.426759782	2.831185591	0.987817348	3.322490038	2.581157252	2.872640676	2.723909265	3.146397266	1.080592531	0.884474169	1.047598977	2.28032636	0.836877354	2.270101796	1.796672708	4.24159458	1.084171138	2.130828828	3.411998984	0.971058735	1.190379793	2.886494064	3.397207155	3.09815944	2.226020804	2.461746345	3.66215757	2.96427569	1.670166154	2.427631706	2.90115007	3.036710748	2.584963417	2.459693949
Sample183	CONTROL	>2 yrs	MTB-	VALIDATE	1.168337228	2.822081683	2.525671626	2.264186377	0.999645611	2.484842464	2.085564701	1.039950393	2.514952509	2.191555248	2.996488718	2.364428346	2.621700181	1.794005309	3.367578115	2.156177984	2.448568762	2.102776003	3.223427489	1.096701484	2.80033843	1.033393351	2.176057638	1.117264321	2.433377711	2.078862932	4.035738197	1.697823446	1.825187586	3.593737672	1.111055123	2.799928738	2.573698386	2.89419788	3.043162216	0.919855557	2.279045187	3.502537936	2.776288974	1.389753748	2.339239817	2.460047128	1.049645293	2.149712882	2.103427604
Sample184	CASE	6-12mths	CASE	VALIDATE	1.020917278	3.055256418	3.239743382	2.145873728	0.933354901	2.816790927	1.897428158	2.190388856	2.63932249	0.902443548	1.035272606	2.950509639	2.840851755	1.420169385	3.380368534	2.100220417	2.246906501	2.511201468	1.005176742	1.295452835	2.782493138	2.621554004	1.36094524	0.957162685	2.083455393	1.855763623	4.004917875	1.097921278	2.107203317	3.453146868	2.651631812	3.050125798	2.859805635	3.143439814	2.916946447	2.062303741	2.484003727	3.375581417	2.745710738	1.442216573	2.223225286	2.712848563	1.574298467	2.468212023	2.222732701
Sample185	CONTROL	1-2 yrs	MTB-	VALIDATE	1.076924452	2.97111009	3.081474902	2.84732024	0.967481637	3.073471819	2.065004386	1.05837876	3.140807268	1.994927625	1.022280443	3.559848904	3.394249623	1.012393678	3.795144011	2.506586487	2.594964406	1.035774165	1.115623625	1.98077445	0.932722559	3.162211027	2.313281608	1.150519303	2.337085135	2.011834939	4.596812815	0.964932629	1.039231609	4.178509607	2.900857619	3.091174309	1.112086591	2.670060858	3.403803891	2.5366165	2.225513166	3.684546757	2.436963873	1.092229349	1.085659677	2.778075256	1.048717166	2.42744387	2.06348367
Sample186	CONTROL	6-12mths	MTB-	TRAIN	1.05298043	2.778237567	3.448038315	2.130701082	1.060732738	1.108346435	2.130822895	2.16683033	2.975116861	0.995274193	2.776953063	2.857946662	2.509738286	0.996579725	3.645052162	2.538787948	1.999828895	2.239217009	2.867242964	1.478603514	0.889842573	2.927851519	1.874265052	1.196564009	1.831096766	1.562795394	4.148154542	1.13948755	0.983469884	3.739982786	1.173573825	2.787988957	2.559680451	3.234086188	2.902077424	0.878142157	1.768979107	2.749656975	3.49249544	1.446575606	1.961689777	2.857210251	1.096708677	2.171693073	1.890357074
Sample187	CONTROL	1-2 yrs	MTB+	TRAIN	1.017952695	2.434290196	3.150962492	1.005116166	1.259878476	2.697818622	1.700832841	1.971267098	2.827496663	1.059930686	3.076185205	3.466680129	2.875882881	1.005257402	3.560251039	2.328565177	1.217724652	1.682910088	3.061705835	1.168711087	3.24997162	2.724397586	1.635560792	3.568480662	1.941955641	1.722896713	4.075091029	1.23078257	1.085905351	3.506682636	2.509591463	2.927599531	2.841653548	3.042892954	2.736414984	0.923816623	1.904963604	3.382112062	3.197716505	0.944021808	2.408907233	2.478815557	1.043798319	2.523523082	1.889645391
Sample188	CONTROL	6-12mths	MTB+	TRAIN	1.030131236	2.822776122	2.670948745	1.790742844	1.430787893	2.462517812	2.139968107	1.109528498	2.674840097	1.071591714	2.297285358	2.93320912	2.210687969	1.039926366	3.516308506	2.967469419	2.015257808	2.258493822	0.937642502	1.081735636	1.149479272	2.247581921	2.282530178	3.85122173	2.033696044	2.355512195	4.129755015	1.02884369	1.540210252	3.906933128	2.488684351	2.618485214	0.877418499	3.317682024	2.864364144	1.793154118	2.262048587	3.390619923	2.63567996	1.209268454	2.146949598	2.340417002	1.083381388	2.533065397	1.837720444
Sample189	CONTROL	6-12mths	MTB+	TRAIN	1.039697512	2.501964664	2.349298045	0.991796047	1.032807125	2.71151859	2.171452236	0.9274946	2.701631034	0.989189108	2.594682718	2.830666108	2.522247813	1.023121521	3.275111485	1.630019529	2.107864469	2.001481973	3.191554745	1.17476268	1.10207257	2.487442023	1.938778246	3.171473767	2.421440284	2.261493602	3.970573406	1.081688832	1.083615167	3.466173717	0.890220227	1.010956711	0.910224641	3.019097875	2.662104917	1.097997501	2.044826132	3.152595869	2.442037198	0.946058112	1.782830761	2.11470319	0.963672194	1.821765404	1.839462981
Sample190	CONTROL	6-12mths	MTB+	TRAIN	1.088009755	2.209500452	3.134911838	0.939420449	1.017940733	2.529375746	1.889950474	1.879497443	2.852916511	1.006946449	1.381345842	3.215345708	3.10305436	0.977852547	3.709466815	2.331502456	2.396231123	2.693700065	2.564066566	0.946986226	0.849110499	2.759677341	1.781100114	3.958430843	2.260033009	2.35834746	4.275194521	1.049820297	1.738239792	3.806525789	2.524931128	2.908322116	1.133785772	3.110862095	3.107686507	0.876008912	2.274881999	3.598445201	3.103240024	1.002160218	1.822547418	2.716313266	1.123266955	2.697205044	1.950083332
Sample191	CONTROL	6-12mths	MTB-	TRAIN	1.001721541	1.022061623	2.414078113	1.025963804	1.108750659	0.870159327	1.893790511	0.977956789	2.175424665	1.032680718	1.025163084	2.788661324	2.609997399	1.052300277	3.417589262	1.876783201	1.988444034	1.101635303	0.894129124	1.07366887	1.144864087	2.296978378	1.017260583	3.082412619	1.00938979	2.069722344	3.866867701	1.000753849	1.025547013	3.174998282	0.997253259	0.886198273	0.892695018	2.827399053	2.701545904	1.151792241	2.003196477	3.134256622	2.249412416	1.002880296	1.733900521	2.271643608	0.9745522	1.138238926	1.743914493
Sample192	CONTROL	>2 yrs	MTB+	TRAIN	1.048608084	2.772600257	2.83556866	1.027603312	1.198669779	1.077281034	1.749607481	1.852640403	2.613346964	1.028107669	0.902612413	2.889437877	2.700412225	0.992874245	3.274525749	1.963794706	2.168418602	2.332311823	3.068086029	0.945418087	0.877391063	2.546570789	2.102491197	3.426028104	2.302457216	1.708318361	4.166193418	1.079669836	0.968458062	3.191274571	2.655292847	2.833468933	1.133921164	3.1567524	2.852074378	0.876163613	2.271729787	3.395933043	2.295250609	0.955752084	1.84388378	2.459478214	2.191795932	2.579917333	1.780348242
Sample193	CASE	6-12mths	CASE	TRAIN	1.092867225	2.621125674	2.990561616	1.109371631	1.018039519	2.86321039	2.109368534	2.292963515	2.948922066	1.728172932	3.095360417	3.291746428	2.901908279	1.062611395	3.358084843	2.154257821	1.684479412	1.087170139	3.330712731	1.511994754	0.922629543	2.520893941	2.12808747	1.098463009	2.1346573	2.13157758	4.004622266	1.114961126	1.130235061	3.650285842	3.351256583	2.905501633	2.8235038	3.330089323	2.962069356	2.144174705	2.206307358	3.190037454	2.826072627	1.002192486	2.093243206	2.736042718	2.483512557	2.049521182	1.305131243
Sample194	CONTROL	6-12mths	MTB+	TRAIN	1.05311195	2.817627417	2.518978572	1.038811721	1.072651558	0.904352705	1.812915752	0.942973027	2.510064301	0.999765886	1.125093145	2.867965912	2.799565256	1.064308018	3.207965705	1.78226482	1.621228984	2.222639641	3.189411213	1.073088081	2.580506677	2.326638307	1.932924471	3.331257469	1.637236394	1.785940376	3.835576912	0.926798637	1.045010795	3.167655162	0.962083297	2.757005474	2.480981482	2.371533435	2.773181847	1.145887363	2.014256835	3.38507314	2.545824794	1.222645108	1.665501791	2.228546257	0.982163336	1.887944637	1.781614381
Sample195	CONTROL	>2 yrs	MTB-	TRAIN	3.024081457	2.768996501	3.074508642	1.336782228	0.927404633	0.849175889	2.4780638	1.058006308	2.823368347	1.09625187	3.301623855	2.425578337	2.407168155	0.980588686	3.318408149	2.429215645	2.390285706	1.788389957	1.130097348	1.075656847	1.065934668	2.581086285	2.196335916	3.250546444	2.100893643	1.111487754	4.207460663	0.894363218	1.680057119	3.528852357	2.6933602	2.943950696	1.125764686	2.887851339	2.962678294	0.936419721	1.984250204	3.317753447	1.93913305	0.999888614	1.149615377	2.664314155	2.152647071	2.407341129	2.204759702
Sample196	CASE	1-2 yrs	CASE	VALIDATE	1.005657325	2.552208031	2.976218739	1.811950894	0.988842738	2.431321841	1.310108553	1.109987699	2.667899071	1.045546852	3.040867139	1.088166551	2.891217143	1.410102222	3.147245732	1.940189642	2.195879223	2.071240671	1.148341714	0.924020872	0.876332852	2.258738193	0.995140856	1.182915002	1.910957823	2.07886343	1.035702565	1.051063677	0.927144517	3.517911278	1.893106305	2.82328848	1.087482485	3.30668565	2.865960293	0.865349553	2.432759187	3.293439682	2.624306965	1.279476019	1.717657465	2.731225774	2.269489536	2.129166472	2.250760702
Sample197	CONTROL	>2 yrs	MTB+	TRAIN	0.86371103	2.532641106	3.053499165	1.55103733	0.922024946	2.576083092	1.68785182	1.028618924	2.778882587	0.913703339	2.592347563	3.253854589	2.641215588	1.045418691	3.722366438	1.834582773	2.268110752	2.196272493	3.231205309	1.106327404	2.706089513	2.414244093	2.272281871	3.266787332	2.0087599	1.864276979	4.091121618	1.122347113	1.056237538	3.284158912	2.998503663	2.688424195	1.070081679	2.945873999	2.8098452	0.936058599	2.467205072	3.271215102	2.551369799	0.992429497	1.904429516	2.505566812	1.024385202	2.350434062	1.842994528
Sample198	CONTROL	6-12mths	MTB+	TRAIN	1.024233524	2.444679933	2.696029459	1.495361363	1.016677425	2.302779259	2.441865362	2.536773067	2.391782457	1.358129451	2.973694231	2.446184409	2.790179423	1.036992179	3.320766037	1.133282574	1.529962192	1.091451009	3.236178312	1.382221614	1.146913548	2.383585722	1.457209587	3.491038767	2.406105062	1.42486875	3.755447889	1.245665566	1.418291692	3.393843513	0.907706946	2.468797224	2.389548432	3.001054898	2.564656458	1.116436908	2.145972088	3.257701186	2.847906319	1.176545234	1.707071385	2.426111334	2.122453778	2.161672911	1.97565587
Sample199	CONTROL	6-12mths	MTB-	TRAIN	0.95521285	2.655250871	3.114803048	2.536623357	1.100717998	2.733697332	2.35627807	1.800198714	2.807822631	0.92312806	1.198675835	3.041967848	3.318616219	1.752552321	3.708167602	1.822704938	2.578227068	3.283959545	2.656923092	1.84163201	3.262168544	2.517664557	1.102963626	4.069696491	1.777484717	2.397918617	4.299503936	1.100086459	1.508416869	3.649159614	2.167640486	3.130761443	2.784297042	3.256955131	2.923843086	1.149410543	2.146656864	3.632226538	3.738095203	1.054585083	2.36331502	1.827402238	0.994902599	2.201491973	1.758874843
Sample200	CASE	6-12mths	CASE	VALIDATE	1.079917302	2.029924702	2.625854631	1.627084102	1.148511248	2.613437737	1.864160298	1.038219342	2.967837545	1.113588354	1.021459415	2.695629632	2.482560354	1.041137704	3.362805733	0.950235572	1.486667374	1.015720316	2.987229112	1.200165137	0.938365542	0.981071592	1.013530524	3.445603253	2.148932797	1.399829569	4.101247646	0.949197307	1.084974781	3.487467666	3.025159351	2.791646539	1.042186649	2.337541517	2.755833047	0.824675624	2.477618246	3.27617953	2.428964725	1.44168018	2.084755001	2.361030857	2.029134117	2.439742928	1.923803592
Sample201	CONTROL	1-2 yrs	MTB-	VALIDATE	1.027354142	2.906540079	3.138787577	2.060464485	0.959694225	2.488235829	1.66327866	2.479935139	2.454428125	1.426772576	2.293507915	2.957624062	2.976067965	1.499174965	3.485552094	1.092518231	2.463371641	2.35268957	3.321977835	1.406950005	1.098121458	0.893297983	2.276433087	3.419796636	2.355618804	2.169429882	4.431622712	0.903299664	1.807325598	3.616157747	2.623845168	3.130226116	2.781288553	3.308058019	2.95267378	1.102583184	2.654756815	3.321978845	2.473411451	1.437266851	2.039995376	2.328455292	2.330398723	2.438617422	1.800445242
Sample202	CONTROL	>2 yrs	MTB-	VALIDATE	1.031415361	2.76258049	3.424033215	2.12374829	0.929973688	0.933863041	1.443130341	1.060664489	2.777522088	2.905815373	3.094135554	3.414281897	2.737032016	1.196950776	3.569710642	1.974964595	2.459731979	2.611838719	3.206949899	1.702791061	1.100561103	2.885482867	1.867441933	3.391914769	2.122727417	2.431743437	3.929734702	0.982877422	1.222280594	3.691669069	1.23674002	3.262024563	2.591440983	3.147316734	3.169186736	1.966715414	2.717706962	3.194767179	2.831225511	1.116181673	1.580970178	2.723906762	2.087693707	2.582001358	1.866589272
Sample203	CASE	>2 yrs	CASE	TRAIN	1.171836284	3.106071443	3.215713739	2.453266536	0.947947427	3.101230967	2.62733988	1.952009953	2.73866992	1.397689178	3.18690942	3.350981601	3.128658741	1.516416368	3.006026714	2.121492178	2.497061911	2.457364605	3.406416837	1.404434842	2.236196316	3.181646099	2.470656641	3.571170622	2.026898035	1.82289279	4.186946132	1.225298932	2.060974062	3.681204788	0.99826379	2.685699598	0.892895357	3.275181738	3.478990651	2.279676745	2.769915477	3.684659245	2.601362092	1.442395413	1.8743271	2.681942836	2.612357431	2.501454433	1.556970742
Sample204	CONTROL	>2 yrs	MTB+	TRAIN	0.964459074	2.562696458	3.149282124	0.922900044	1.128216752	2.617930076	1.643278613	2.242479068	2.237146301	1.401412782	3.287609879	2.216112965	2.918412699	0.980937458	3.359671546	1.865261904	2.109033453	2.322363798	3.253454166	1.10301182	2.582515416	2.845228852	1.957236832	3.201111419	1.681281652	2.289875301	2.40052961	1.235656119	2.00198598	3.71521132	0.982214297	2.864234478	1.923034069	2.984464928	2.870275208	0.938576209	1.97067909	3.324255068	2.226239234	1.167540419	1.969724234	2.677148542	2.26219148	2.175563666	2.063834279
Sample205	CONTROL	1-2 yrs	MTB+	TRAIN	1.077078711	2.452957776	2.856022058	1.736084109	0.966270533	1.240640253	2.22099621	1.492762499	2.879489528	1.094441083	1.02220076	3.148386326	3.247220708	1.0120601	3.685450269	0.938789873	1.691604796	1.034541747	1.098368738	1.331334195	3.321882598	0.999729708	1.056799318	1.151781086	2.415279297	1.835669675	4.369760704	1.43664936	1.717961858	0.892046184	3.138259745	3.498948682	2.669688646	2.340447655	2.895989552	0.842409338	2.206123814	3.405582245	2.64983301	1.437057484	2.816192573	2.724057855	2.964223998	2.682364381	0.916928761
Sample206	CONTROL	1-2 yrs	MTB+	TRAIN	1.278273372	2.662899622	3.531495663	1.688761749	0.987119835	2.691884227	2.104096637	2.246244765	2.826814673	1.067608528	1.125740751	2.428990293	2.841150494	1.01869822	3.761174931	2.088895884	2.503299066	2.440457552	1.039580582	1.168367557	2.98142978	2.232824748	2.299472424	0.993207739	2.247354623	2.206725516	4.306915217	0.981876742	1.260091796	3.342512892	2.626067784	2.956654906	2.709655775	3.318351862	2.903199316	1.566973941	2.558068374	2.584334848	2.887330021	1.253264087	1.328773634	2.657411949	2.247154102	2.68475726	2.375958386
Sample207	CONTROL	1-2 yrs	MTB+	TRAIN	1.042933243	2.497018278	3.135864062	0.871310883	1.265947717	1.073432717	1.703169618	1.009642836	2.828918285	0.932181588	2.961520796	3.312855887	2.777846001	1.258603293	3.434813364	0.990249477	1.249113974	1.989728441	3.032177947	1.229538707	2.672564642	2.931584832	1.01820263	0.987387386	2.260996081	1.747844688	3.995510598	1.211800526	1.065809182	3.537593302	0.798539973	2.923074314	2.782537838	2.918483892	2.698125857	0.931029854	1.671394636	2.458432888	3.18502744	1.086787708	2.432758062	2.463904648	2.010863685	2.158174738	1.847077211
Sample208	CONTROL	1-2 yrs	MTB+	TRAIN	1.030010039	2.960205334	3.166690952	1.086230697	1.042120346	2.555026883	1.920578068	1.444019218	2.999545641	1.043629375	0.87209174	3.20699911	2.926658126	1.030534774	3.387968645	2.134754152	2.27072364	2.341982498	2.118939359	1.822340711	0.933298305	1.076204432	1.872105168	3.145563519	1.933587466	2.253795458	3.181423036	1.025582275	1.909615993	3.501668251	2.354516763	2.965891948	1.107227675	1.127045932	3.009455902	0.919025604	2.437994332	3.529996131	2.686810113	1.356894552	1.441705136	2.727048261	1.076862865	2.411615339	1.790878947
Sample209	CONTROL	1-2 yrs	MTB-	TRAIN	1.066428465	2.520698936	2.964291144	1.950465567	1.133942797	2.804680517	0.847342093	1.013601337	2.951991642	0.928311032	3.044757888	2.949441588	2.862004541	1.099906039	3.860927157	2.471124486	1.380983234	2.33375366	1.198292806	1.380311357	3.024717156	2.520239902	1.058476547	3.218778906	2.10963319	2.106153678	4.123921662	1.475697141	1.025603399	3.604016107	0.802231006	2.908625255	2.735153262	3.191727155	3.003088825	2.054706988	2.218961295	3.369599431	3.304084077	1.053653188	2.510788334	2.58134176	1.875264703	2.455161204	2.353767435
Sample210	CASE	1-2 yrs	CASE	TRAIN	1.082004081	2.904471729	2.942987957	1.897983367	0.936943374	0.82334124	2.115569175	1.795559851	2.635540224	1.124894583	2.881221298	2.99606448	2.652188246	1.005060454	3.477351877	1.988998872	1.991121792	2.035227772	3.354819892	1.079843284	2.718495455	0.970129853	1.943181456	3.272234756	1.870991819	1.98486388	4.192553325	0.976833219	1.081791321	3.501523735	2.245618383	0.934072046	1.031075224	3.150933019	2.923059916	0.814293806	2.339554728	3.496140333	2.517878708	1.396994328	1.087104192	2.634220609	1.033178679	2.16187112	1.896454284
Sample211	CASE	1-2 yrs	CASE	VALIDATE	0.902944121	2.370621465	3.159327424	1.194754513	0.950990824	2.797705767	2.421700457	1.058412975	2.757928997	1.12284525	3.228648096	2.976157416	3.621611036	0.974857842	3.333012905	2.450726775	1.067426365	1.031604797	2.912128022	2.013901164	0.931929404	2.661665398	1.827337154	0.939494773	2.070683571	0.99586973	4.216385665	1.090156447	2.380152729	3.799711559	0.844168524	1.176826157	0.89184694	0.963089642	2.848882113	1.150500413	1.703271825	2.680487475	2.358693129	1.391973116	2.333676246	2.778134595	2.684554671	2.333040435	2.131076367
Sample212	CONTROL	>2 yrs	MTB+	TRAIN	1.000154915	3.070344024	3.015858501	0.963978477	1.0361555	0.939589171	2.167093724	2.121076023	2.538442604	1.048107531	1.81986321	1.562690427	2.644195629	1.065991349	3.560719862	1.114842011	2.578483636	0.946540534	3.515704067	1.52458499	2.857021072	2.709524268	2.041045151	3.536005291	1.878987692	2.324571332	4.198797828	2.042062079	1.06715837	3.935775527	0.926606186	2.909039647	2.975652562	0.974037408	2.435497467	1.584480104	1.747507299	3.266781539	2.866833009	1.02082104	2.193410349	2.45608094	2.45315726	2.435706056	2.190799897
Sample213	CONTROL	>2 yrs	MTB-	TRAIN	1.167966001	2.495428724	2.692244578	1.159588778	1.137501864	2.298712625	1.789253568	1.789398372	2.673126923	1.107945517	2.598212037	2.799828261	2.462889977	1.015346708	3.333245207	2.02278145	2.365881473	1.79969063	3.076303118	1.171249357	1.102501416	2.687898218	1.741584879	1.032870487	2.194911345	2.312844362	3.873298601	1.581012176	2.09307412	3.34502161	1.935304209	2.635084881	2.454498873	2.823182074	2.91928298	1.112023074	2.512811467	3.201274774	2.577167351	0.98128223	1.838640152	2.29311262	2.413744581	2.015740496	2.170763004
Sample214	CONTROL	1-2 yrs	MTB+	TRAIN	2.918486259	2.549133083	2.699114683	1.068965327	1.110698718	2.450088108	0.978318129	1.910783256	2.532008777	1.303903585	2.77070777	2.163362518	2.386828983	1.295123716	3.192388331	1.844876885	2.258987829	2.118392307	2.544229141	0.989574699	1.120851334	1.896652991	2.120658013	0.842425323	1.667309562	1.962646374	3.860034965	1.09012673	0.989136622	3.349969508	2.281902863	2.55875642	0.981417037	2.900150749	2.903029016	1.894396194	2.368844512	3.289969331	2.953688007	1.059633366	1.655521038	2.15640881	1.016646255	2.326837208	1.766143107
Sample215	CONTROL	6-12mths	MTB-	TRAIN	0.856253167	2.347048292	3.30201262	2.483317919	1.077793511	2.998298432	1.935829669	0.983588314	2.94875459	0.986722876	1.982469578	3.507384578	3.08112218	1.014876694	3.669241223	1.062042116	2.734277914	2.07189425	3.459864134	1.204787845	2.503449196	2.201808625	2.660760623	0.873245899	2.112194743	1.932096616	4.183860534	1.071248285	2.117737098	3.814020582	0.933505941	2.876900957	0.914164487	3.260777363	3.249473647	2.145537328	2.747710019	2.714711491	2.803232538	1.420067817	2.067996135	2.367829408	2.213916682	2.236235706	2.863130731
Sample216	CASE	6-12mths	CASE	TRAIN	0.985607529	2.926783612	3.417427495	1.977474471	0.94193037	0.921935673	1.102611275	1.073028993	1.767735976	1.639590461	3.244763011	3.016877683	2.52697278	1.289687287	3.456204142	2.45164718	1.043930814	0.943107633	1.037481272	1.283345724	1.099292167	2.637157682	2.411135885	3.533169279	1.137913982	1.805926399	2.698749408	1.503286077	1.256038836	3.850496094	2.75910405	3.067635431	0.917480893	2.814534974	3.343203797	2.181045502	2.544790296	3.721162571	2.960465929	1.325464727	2.225482136	2.857090035	2.123714449	2.688283652	2.039238579
Sample217	CONTROL	>2 yrs	MTB-	TRAIN	0.88693551	2.75830041	2.754579886	0.885160629	0.917607338	1.058840927	1.755562004	1.024069959	2.403681054	0.918115501	2.952096166	2.825000764	2.875793271	0.985196843	3.468131107	2.065678177	2.4339064	2.501001394	3.269611181	0.856458616	2.454554439	2.588743143	2.260098623	0.973095362	2.134665125	2.151004207	4.030582409	1.08113998	1.721771387	3.686787563	2.579000824	3.081587653	2.7581858	3.351104068	3.185137009	2.071143727	2.654075673	3.577701283	2.50378578	1.062666468	1.521458737	2.398653448	1.613251603	2.535649311	1.947577708
Sample218	CASE	>2 yrs	CASE	VALIDATE	0.998503244	2.571940584	3.044224382	1.964547445	1.359984553	2.909723593	0.886887469	1.356603181	2.660309657	1.009100905	3.049210212	2.613991133	2.67036594	1.251135034	3.065840424	2.054712013	1.708138962	1.653466062	2.685480031	1.579220127	0.876928351	2.727314099	1.864601267	3.258456809	2.369022476	1.953222441	3.752222038	1.070498573	1.261455412	3.639990466	2.550972494	2.520806058	2.770491993	3.13945461	2.664054116	2.031272362	2.169996652	3.350859242	2.723555125	1.355596815	1.870145615	2.723400299	2.283711414	2.049759279	1.494756865
Sample219	CASE	>2 yrs	CASE	TRAIN	3.08461812	2.774611223	2.640808742	0.952518192	0.993108736	2.613140007	1.888868692	0.888960502	2.713821629	1.378387739	2.989761926	3.315699503	2.750696682	1.295198107	3.306419451	2.401997647	1.512687035	2.030464398	0.922322273	1.402284871	1.098202436	2.526302828	2.341327003	3.304564731	2.182994516	1.918773312	4.154774537	1.113233449	1.431881604	3.693124613	0.852169768	2.894678797	0.867743211	3.037204218	2.805744996	1.088000894	2.414114327	3.239193468	2.394590314	1.012625469	1.833829487	2.426448215	2.466264275	2.335600453	1.850514343
Sample220	CASE	6-12mths	CASE	TRAIN	1.002649253	2.561965286	2.856612929	1.004753681	0.983388259	1.130052222	0.880575616	1.79614628	2.476955553	1.051085181	0.845371192	2.772834847	1.065392712	1.014460538	3.401434368	1.000530607	1.929115273	2.79982658	1.004878284	0.852838519	0.903286676	2.569393629	0.986506615	1.042932717	2.231520634	2.087919676	1.035269589	1.056608855	1.627858149	3.544703631	2.335075183	2.403635117	1.109451247	3.108635869	2.75206088	0.921219764	2.547004487	3.247992285	2.637915286	0.953487963	2.257869026	2.399931219	1.139486439	2.598223704	2.068246688
Sample221	CONTROL	6-12mths	MTB+	TRAIN	1.124620678	2.649100985	2.960171459	1.936157413	1.092820936	2.809741036	2.236942968	2.505497002	2.588794457	1.152754094	2.5242403	2.91976109	2.71051918	1.059422831	3.202536207	2.154713088	1.35646063	1.012466005	1.033888924	0.964324744	2.536349841	2.311648401	1.740486834	3.851043789	1.764218207	1.698100891	3.855773196	0.956025551	2.149643115	3.943278298	2.421195835	2.687658294	1.141231249	2.544716268	2.590697905	0.882808865	2.094851255	3.188022382	2.535480597	1.530007028	1.299473056	2.667577434	2.163948659	2.005504908	1.866525028
Sample222	CONTROL	6-12mths	MTB-	TRAIN	1.127565389	3.093622709	2.990012569	1.105986534	1.140295739	0.84081154	1.058226369	2.045617951	2.817159139	1.143877264	1.022115	3.050209727	2.905905287	1.035762875	3.12304032	2.045772205	2.180314379	2.025936798	1.147841704	1.076800957	2.138993313	2.552816097	2.094882281	3.267242762	1.749267357	1.794559356	4.002292139	0.927956106	2.346043942	3.653442088	1.994256742	2.982161905	1.012537475	3.409198799	2.958979169	1.740060342	2.428255988	3.435799511	2.598766503	0.981396805	1.818227374	2.798360402	1.212938092	1.941200878	1.699571699
Sample223	CASE	6-12mths	CASE	TRAIN	0.951518813	2.749383513	3.014246561	1.405332228	1.088146705	2.42280508	1.000307748	0.981374498	2.735588716	0.935189978	2.767394637	2.259674946	2.489776065	1.001284941	3.516232384	2.478313899	2.735969404	2.460695185	3.032512129	1.089810858	1.11396336	1.019480604	2.001241017	0.863488538	2.064511486	1.820070899	4.015510708	1.464192094	2.207183083	3.450946234	2.285132024	0.996375962	2.574757912	3.068348137	3.196969833	1.147372741	2.379362624	3.532437078	2.765467135	1.345714242	2.129900896	2.54653615	2.142900127	2.774008353	1.854805175
Sample224	CASE	1-2 yrs	CASE	TRAIN	0.990215123	0.971646972	2.57857584	0.958397642	0.999053614	2.259275369	1.683335635	1.686634756	2.512617317	1.02285951	1.065348353	3.133047272	2.453172199	1.283829042	3.205339391	1.79374002	1.982726346	2.500207143	1.021954022	1.163418948	1.139994776	1.846300843	2.125602666	3.12120238	2.052106236	1.599558095	4.184599807	1.076978052	1.054020795	3.228071087	2.539692605	2.634706181	2.592062544	3.024530462	2.919717308	1.144353995	2.184774453	3.388999565	2.298789734	1.30519233	1.603750674	2.628400531	2.355885591	2.395781871	1.624664213
Sample225	CONTROL	>2 yrs	MTB-	TRAIN	0.953230974	2.875084801	2.550773649	0.99097552	1.031978227	2.489554979	1.976961796	0.926688987	2.519475449	1.320791714	1.024630484	3.1445023	2.865180669	1.036463541	3.514771102	1.110955944	2.190295313	2.279564453	3.38742624	1.174612291	1.101950914	2.241708002	2.235448802	0.917091887	2.234917658	2.336019423	4.063355462	1.937045065	1.08408245	3.464733411	2.169724433	2.679443368	2.670019378	2.913286944	2.864662747	1.09797139	2.307477038	2.371104689	2.465215924	1.005827155	1.55067739	2.475198278	2.618097116	2.373033852	2.049675268
Sample226	CONTROL	6-12mths	MTB-	TRAIN	1.191732183	2.702112702	2.918428339	1.148986007	1.126940754	2.746037471	2.269418413	1.03606967	2.350292451	1.118468994	3.02155444	2.529722149	2.436409492	0.979327553	4.05385377	2.237345663	2.829985043	1.057225486	3.097388745	1.078839969	3.407795618	2.379509061	2.453704017	3.678360841	3.09811681	2.246732582	4.415493394	0.915462486	2.702651164	3.504735605	1.21134113	0.92864624	1.051267961	4.3712873	2.733051573	0.998976195	2.495064868	3.734471934	3.205729399	0.998123631	1.105319167	2.478033999	2.9725973	2.806120909	1.709506727
Sample227	CASE	>2 yrs	CASE	TRAIN	2.730941881	2.944251003	3.164945269	1.190931357	1.109379262	2.406373179	1.735280855	2.158423556	2.843426956	0.914861528	2.95746064	2.925669257	2.969696707	0.97557654	3.246759217	1.630017898	2.35100521	2.095199424	0.999236916	1.430913245	2.825041969	2.859782938	2.286790786	3.351958999	1.680929458	1.777633526	4.004954398	1.091441178	0.988308541	3.319844532	2.772782518	2.68967119	2.708975849	2.982363143	2.919444759	1.151037099	2.427351432	3.416498503	2.964654929	1.058955786	1.83172312	2.709275708	2.408994972	2.14477648	1.849736654
Sample228	CASE	6-12mths	CASE	TRAIN	2.291075776	3.095333942	3.043666777	2.18232786	1.115453801	1.087740193	2.07616051	0.995590244	1.298969812	0.94598978	1.445602149	3.029227729	2.631167213	1.035283756	3.677094772	0.99715359	2.853665132	0.962270143	2.983105244	0.853555365	0.920856509	2.799972728	1.229891425	1.001410295	2.14902031	1.860039423	4.363328152	1.134222199	2.505808349	3.663835315	2.007789255	2.895247786	1.213298946	3.451702916	2.947773605	2.02205456	2.843012145	3.397621423	1.552221289	1.667274527	1.651413813	2.51256728	2.358434941	2.760218293	2.071997905
Sample229	CONTROL	1-2 yrs	MTB-	TRAIN	0.996206323	3.069199474	3.379196288	2.063580966	1.183851093	3.105694802	2.164231877	1.115378867	3.000831213	1.954028853	0.90193461	2.874359917	3.310922601	0.989830355	3.721238407	2.494091847	2.900606895	2.877315445	2.176093866	0.944201893	0.876577093	1.1546124	2.058771425	3.510816543	2.131546791	2.218009273	4.341460724	1.104933107	2.202399366	3.884183227	2.821718661	2.977405625	2.958462654	3.411219118	3.405608039	2.390630868	2.418871783	3.801163646	2.857387164	0.945001221	2.093718641	3.087484149	1.092279519	2.81369596	2.209659717
Sample230	CONTROL	>2 yrs	MTB-	TRAIN	1.074524053	2.514547509	2.824098253	1.043006474	0.993873245	2.524638384	1.999202195	2.670276069	2.351188214	1.066172941	2.663616652	2.337145632	2.58851301	1.087854764	3.401973308	0.922912038	1.006654384	1.062615662	3.312094675	1.0947601	0.926664641	2.392816729	1.989229495	3.666560984	1.708165466	2.07079261	3.994793946	1.754770001	1.234576216	3.327876795	1.965223433	3.180197722	2.823427859	2.78277075	2.727668662	0.920315197	2.141050881	3.355092829	2.432430841	1.065214856	2.041578046	2.327096995	1.838236207	2.108577751	2.185996724
Sample231	CONTROL	6-12mths	MTB+	TRAIN	1.483976608	2.827257668	2.818074599	1.700262626	1.116294464	2.35614702	1.341142122	2.217931886	2.290500243	1.045033833	3.019700122	2.482281083	2.790608415	1.089729883	3.243051257	2.184441056	1.922948456	2.664393988	2.893059176	1.297060134	0.92094009	2.246802451	2.064309489	3.43368387	2.059416546	1.784243691	2.297949493	1.142766331	1.999828033	3.664934031	2.826123265	2.990396934	2.555284831	2.884842224	2.777664835	0.98733046	2.166913227	3.334255687	2.633457205	1.044200696	1.811461139	2.624786762	2.517672847	2.348623487	1.316604367
Sample232	CONTROL	6-12mths	MTB+	TRAIN	2.897690067	2.370298697	2.646715359	1.182059935	1.124601405	2.571175161	1.803131999	1.074774223	2.382259417	1.125189986	2.844745047	2.737776429	2.640687168	1.428572382	3.331475192	1.907075642	2.14971368	2.278797894	2.267155394	0.953457859	0.816490632	1.01712921	2.045172447	2.964555829	2.085689272	1.967116105	3.959024194	0.913816216	1.707043903	3.167361042	1.094513921	2.462275042	2.447823941	2.763352259	2.823369262	0.877529762	2.178349449	3.12842759	2.518894955	0.992265266	2.050614623	2.45620302	1.057566759	2.257273968	2.022706929
Sample233	CONTROL	1-2 yrs	MTB+	TRAIN	1.062178637	2.504772708	2.896601797	0.99582411	0.947285072	2.697584676	1.885271792	2.349970728	3.10647933	1.114105488	0.967054332	3.10815219	2.66533182	1.06057112	3.177119793	2.517315849	1.540031176	1.015214076	1.034003567	1.31526008	1.049411119	2.587395641	0.957053285	3.437412145	1.853058319	2.020598923	4.287575403	0.949694649	1.090727437	3.713636826	1.057291991	2.784071266	1.14070276	2.46411237	3.041891169	0.882320068	2.406095255	3.50401332	1.799664564	1.331407501	1.912495381	2.670721477	2.67552589	2.46376025	1.565380035
Sample234	CASE	6-12mths	CASE	TRAIN	1.050284833	3.238758395	3.335335497	1.990531362	1.072037723	2.969985529	0.823985729	2.599877544	3.536711171	0.991509491	3.418972559	3.712661085	2.985716011	1.238855342	3.710803304	2.604302205	2.3650767	1.681204754	3.390913513	1.43340801	2.742250666	2.780595439	2.593509157	3.890342384	2.182856612	2.204376282	4.411952788	1.075145325	1.716080724	3.790121089	3.141354452	3.233808703	2.953700688	3.229130135	3.548030391	2.036618096	2.586574429	3.705097667	3.091015271	1.074647011	2.046067468	2.847164731	2.3742639	2.908524058	1.981191413
Sample235	CASE	1-2 yrs	CASE	TRAIN	0.971090343	2.605554491	3.241653621	1.744175894	0.918459193	2.74545145	1.141688506	1.03747242	2.458515991	1.11818643	3.204227423	3.105623974	3.171900099	1.415081084	3.246573528	2.153454309	2.164092971	1.06996211	3.288090044	1.290153835	0.839999191	1.076093454	1.712676529	0.976961988	2.545133539	1.34210753	1.036105345	1.055626898	1.060412362	3.573657518	0.999029663	1.137654203	1.122378923	3.11012536	2.87010086	0.933715407	2.21128477	2.471720093	2.541539443	1.189951907	2.2202932	2.588309944	2.337301652	2.296943862	2.375369368
Sample236	CONTROL	>2 yrs	MTB+	TRAIN	1.131752011	2.437082241	2.852579161	1.126612163	1.104658195	2.475750836	1.693591823	1.014216176	1.003013746	1.14080954	1.033556394	3.124644897	2.622185585	1.054752119	3.57883757	2.041303395	1.801528345	2.087444511	1.033617807	0.968208669	1.108794861	2.228747806	1.997386124	3.304893629	1.723855771	1.994203589	4.12021592	0.960873249	2.04193069	3.447264691	1.188732632	2.74666289	1.143675655	3.04912306	2.953498167	1.121853785	2.462188083	3.43906349	2.388469495	1.013238596	2.042739962	2.525617105	0.994034392	2.685454464	1.924080397
Sample237	CONTROL	1-2 yrs	MTB+	TRAIN	1.029222676	2.621324583	2.966465459	0.925211491	0.958070564	2.750257092	1.718698542	2.105435542	2.499101726	1.721897377	3.038792025	2.716181925	2.845562388	1.729231226	3.438529447	1.764803247	1.962853199	2.092376332	3.244776438	1.093129045	0.933800506	2.351277709	1.883927768	3.225348126	1.788945715	1.860588976	3.930287643	1.092414593	1.122247823	3.315883004	2.263730964	2.607692476	2.501690002	2.917663563	2.710669119	1.149159667	2.162286831	3.269015663	2.709090405	1.199047997	2.137433645	2.533737104	2.133567948	2.469494731	1.956563521
Sample238	CONTROL	6-12mths	MTB-	VALIDATE	0.904695518	2.767258077	2.606568548	2.045821494	0.954399776	2.317150457	2.056433511	2.282594485	2.901299715	1.11929881	2.938560492	3.440980799	3.086660518	1.090474724	3.379318666	2.302256012	2.439732624	2.75105411	3.172654161	1.094323904	2.537760391	2.549219946	2.332802658	3.421418337	2.706095224	2.109318845	4.060434403	1.091229032	1.849684199	3.791791802	1.992383749	2.739612466	2.708240681	3.22950255	3.25007867	2.077139456	2.72937037	3.603367267	2.822327573	1.082467962	1.028445986	2.69763448	2.066846656	2.749354481	2.037886422
Sample239	CONTROL	6-12mths	MTB-	VALIDATE	1.026511917	2.061763879	2.572315126	1.178001014	1.010356811	0.964907978	1.189431765	1.119309006	1.954784906	1.06190566	1.128089468	2.387948319	2.336890812	1.060159944	3.457365151	2.036358208	1.60355173	1.085023139	2.687030998	1.265660204	2.76620714	0.828319836	1.927010471	0.881347109	2.20676726	1.978450898	4.045406839	1.103483344	2.046065442	2.998397388	0.901579584	2.4101525	0.886622908	2.745421012	2.575950175	1.109977056	2.237281125	3.089684248	2.719401242	1.177639555	2.949530591	2.249442044	2.664269194	2.39854848	1.754407769
Sample240	CONTROL	6-12mths	MTB-	TRAIN	2.948555777	2.815959058	2.940157729	0.940030829	0.919051604	1.167631735	0.944152722	2.221292909	2.544623886	1.117564104	1.026317556	3.04832139	2.82143276	0.993300831	3.366296114	2.14259105	2.360205731	2.604031425	1.125084109	1.499735213	0.879652044	2.555329701	1.794289617	3.66659914	1.026378832	1.886217563	4.086716845	1.055012552	1.0323463	3.763388395	2.7190716	2.977538629	2.613865104	3.118260244	2.981419821	1.066932565	1.963602381	2.887139667	2.626929174	1.078980324	1.094866608	2.569845532	1.893602977	2.420779865	2.210783462
Sample241	CASE	1-2 yrs	CASE	VALIDATE	2.88103278	3.04810011	3.179583171	2.164716588	1.047882875	1.15585059	2.046465792	1.140451088	2.625167516	1.011929965	0.901863903	2.987991675	2.819582771	1.694664368	3.286422862	2.042801006	2.280138903	2.620547072	3.362873832	0.854428661	0.919636032	2.572628575	2.037430541	1.068285458	2.474566499	2.0513655	4.028235961	0.98123864	2.195802561	3.459338844	2.60877481	1.044926622	2.934871611	3.147132897	2.95669957	0.919255164	2.317680946	3.402989034	2.625246052	1.381158015	1.881900684	2.665692072	1.077599602	2.399392057	2.190065647
Sample242	CONTROL	6-12mths	MTB-	VALIDATE	1.100023893	2.276187354	2.897178888	1.123153559	1.159595059	2.542723829	1.809120454	2.221264044	2.881363687	0.987029676	0.901713808	3.010712435	2.602915894	1.015425021	3.404616345	2.369358594	1.769679197	1.950206124	1.092073645	1.687717322	2.560922095	1.107456017	1.84338091	1.043048936	1.220586357	2.211624001	4.013056886	1.366141547	0.990006952	3.26395811	1.186254097	1.17060303	2.872636233	3.145915964	2.81067061	0.879574553	1.579915241	2.901329957	2.758735496	1.283872906	1.202739051	2.847984606	1.114577947	0.936726021	1.940080379
Sample243	CONTROL	>2 yrs	MTB+	TRAIN	1.030182046	2.534252676	2.994880046	2.101828203	1.000678014	0.974495587	1.446477718	2.058566335	2.517572717	1.378137769	2.929995309	2.203861833	3.478224462	1.516317482	3.887736635	1.964381673	2.403413992	2.183376468	2.997858165	1.081763257	2.606697532	0.819192146	2.010916582	3.602666477	1.852475507	1.991928119	4.375979898	1.104553019	1.090937309	3.46129756	1.681733896	2.579963808	0.877293116	3.389195728	3.103092662	1.100081164	2.528341984	3.603896183	2.823046042	1.769794339	2.039152781	2.426818517	1.083278418	2.567665338	2.093418906
Sample244	CONTROL	6-12mths	MTB-	TRAIN	1.043424314	2.535076134	2.888814825	1.831955514	1.001280522	2.366270956	2.166256653	1.110012486	2.789601582	1.071111491	1.129366559	2.30238353	2.872470581	1.03982979	3.147776003	2.039809157	2.250866338	1.666838862	3.235612214	1.404045899	2.516061374	2.582219394	1.944019339	3.106437757	1.301059981	1.832643328	4.022899074	1.023491093	1.079485593	3.188130097	2.505811451	2.907509112	2.452658378	2.920340045	2.743681645	1.100697371	2.051311125	2.710458983	2.527058952	1.107690348	2.103432487	2.571116492	2.136823005	1.740715303	1.869077574
Sample245	CONTROL	1-2 yrs	MTB+	TRAIN	1.281127087	2.743784224	2.979557766	1.051099652	1.029490862	2.440322454	0.969306741	2.132498765	2.763499466	1.004739342	0.904939324	3.189243745	3.090044651	0.973508622	3.541324243	0.888277884	2.346003165	2.578317927	2.763654617	0.948791977	0.879971013	2.438896358	1.013031369	1.140957879	2.203884999	2.214984241	4.008411607	1.09125196	1.900609002	3.514288926	1.112331676	1.038385778	1.134004253	3.098257753	3.075264289	0.876186913	2.152352414	3.595503864	2.905370305	1.088134601	1.729353588	2.72334527	2.761773721	2.578846288	1.788699389
Sample246	CONTROL	>2 yrs	MTB+	TRAIN	1.065359755	2.453828584	2.597744516	1.163780985	0.955935851	2.206678127	1.822572944	1.674749108	2.611519239	1.105122734	1.982317549	2.368326984	2.425080943	1.30550735	3.050347937	1.959116829	2.256329629	1.024022622	2.688629358	1.029804361	0.935913942	2.068339469	2.103375272	3.043608426	2.072796414	1.885664558	3.860594097	0.941059645	0.915359977	3.118620298	2.709739511	2.780430404	1.050540879	2.217922337	2.723719762	0.832492662	2.370194728	3.373354179	2.70979655	0.986352395	1.42310031	2.499748481	2.456884144	2.258163708	1.867742076
Sample247	CONTROL	6-12mths	MTB+	VALIDATE	1.08527901	2.715024839	2.950642141	2.195421246	1.028831365	2.864893674	1.893706171	1.151038269	2.721984965	1.010542358	2.854748876	2.83707475	2.692451254	0.973752615	3.425913832	1.832616926	2.526236392	2.452684691	3.252179729	0.948678793	2.626041071	3.118402671	2.379342095	3.334920665	2.516602988	2.065310724	4.073879413	1.621752923	1.902777918	3.67242462	1.111660385	2.711028041	2.735409312	3.22255851	2.952700796	2.084351918	2.042943178	3.518454238	2.268052522	1.445271275	2.259792499	2.576978357	2.206719958	2.522791634	2.124733704
Sample248	CONTROL	6-12mths	MTB+	TRAIN	2.684769996	2.399562081	2.572766092	0.908125657	0.940813492	2.377722079	1.345789196	1.047951122	2.472904311	0.89507487	2.644352267	2.443647817	2.395881144	1.073836135	3.299504772	1.757372487	1.943940253	1.992799961	2.608492604	1.167333417	0.929446699	2.1032831	1.889899243	3.213432861	1.91138469	1.694770536	3.739107654	1.11662351	1.026728975	3.101133073	2.064581082	2.577294178	0.819761599	2.937816929	2.66650407	1.038757706	2.030241813	3.234262888	2.84603784	1.074016748	1.334004952	2.474733781	2.023773843	1.94887784	1.649979476
Sample249	CASE	6-12mths	CASE	TRAIN	1.058202209	2.947403145	3.14863575	0.979915462	0.958691542	2.780393794	0.899683817	1.07896665	2.463750045	1.076350053	0.902034577	2.981487016	2.889775803	1.005243407	3.471806434	2.048019047	2.108479553	2.054922873	3.354631794	0.942727223	0.876254216	1.117927644	2.05846539	3.254806258	1.957121388	2.105643116	4.071856596	1.059544253	0.992767923	3.294691331	1.040153853	2.761883306	1.138186442	2.811351191	2.788015949	0.880266722	1.854905331	3.338935645	2.981530802	1.025692845	3.212837375	2.665450983	2.649716906	1.980513059	1.69846226
Sample250	CONTROL	6-12mths	MTB+	TRAIN	1.158366133	3.047421144	3.149300131	1.157246081	1.13516826	0.836146856	2.257450311	1.917906363	2.993420972	1.110267227	2.949228997	3.164501634	2.696625698	0.965571767	3.316678318	1.784404954	2.186187549	1.065338483	1.125937934	1.077526712	1.052047985	2.38788308	1.965076772	1.196611445	2.082002346	1.998453768	3.910372494	1.902534098	1.00842325	3.764038948	2.732867735	2.645579125	2.709277313	2.968231627	2.939297602	0.932650065	2.695760608	3.430626513	1.830034512	0.998635054	1.492022989	2.615089415	2.536845381	2.4186182	2.370388916
Sample251	CONTROL	6-12mths	MTB-	TRAIN	3.103646361	2.515932269	2.77061437	1.804003057	1.087079926	2.468332363	1.568375911	2.2728842	2.922110733	1.048321992	3.123870774	3.396952734	2.817464695	1.113934463	3.333455294	2.198802894	2.589763602	2.193919724	1.110369776	1.100921095	2.826356361	2.511002469	2.284903923	3.347271255	1.664464084	2.120713222	4.007898276	1.229310861	1.513403843	3.654889993	2.24095535	2.896075596	2.577253134	3.065521682	2.934634757	0.919173701	2.490958511	3.393561409	2.690243168	1.519821817	2.282449885	2.688484592	2.273725129	2.234125422	1.809335373
Sample252	CONTROL	1-2 yrs	MTB-	TRAIN	2.73878259	2.454776587	2.910888745	1.00884807	0.987460078	2.302144981	0.927951511	1.108566513	2.778087893	1.046949333	2.912840885	3.002418559	2.653073947	0.980554253	2.910947419	0.909716971	1.268961661	1.118427026	1.146020396	0.943684991	0.876279769	2.262718651	1.370444107	3.271473553	1.911154925	1.427909307	3.91280463	1.290893759	1.933535611	3.620648556	1.069510327	0.996262765	1.134884852	2.908080513	2.680987163	1.835971709	2.269733426	3.287862583	2.615998025	1.1394728	1.394667887	2.562620849	1.812740592	2.18336804	1.835628701
Sample253	CASE	>2 yrs	CASE	TRAIN	1.062679303	2.140098004	2.893209431	1.141904542	1.091714993	1.13962427	1.58588438	1.984093023	2.665568081	0.989582123	0.952098053	3.270144412	2.41406616	1.012276447	3.767284351	2.154375061	2.42455391	2.565460626	1.149382531	0.942991871	0.919449678	2.349578669	1.866611661	3.592385457	2.512083383	2.027766461	4.354951835	1.108210513	1.637646721	3.65838213	2.421189855	1.15175676	1.14041326	3.093231476	2.679007293	0.882382301	2.251532253	3.399513508	2.980025659	1.031940979	2.204520058	2.571161998	2.739725181	2.455984894	1.617890063
Sample254	CASE	6-12mths	CASE	TRAIN	1.017461147	3.065005521	3.312977932	2.00537556	1.009424686	2.714285852	1.982202854	2.473723377	2.578149949	1.317655922	3.119525068	2.418446248	2.669772742	1.00247797	3.33467297	2.271512055	1.766198626	0.941601095	3.162348795	1.765781207	2.56098631	2.711475324	1.954233379	1.069344354	2.090756172	1.724171016	3.972272599	1.795176715	0.947550813	3.672525733	1.091897741	2.925821883	1.107406374	3.11355099	3.076794483	0.919207126	2.417041637	3.526026979	3.097976583	1.192597197	2.119405591	2.617732738	2.278169526	2.514225574	1.950329661
Sample255	CASE	6-12mths	CASE	TRAIN	1.17445772	2.28096064	2.546422197	2.014903212	1.117444311	2.348618617	1.988885861	1.050993082	2.189947772	1.366551733	2.906766639	3.066434717	2.681811459	0.961599158	3.426604851	1.766669033	2.083956516	2.277406691	3.222714662	1.33361601	2.320850914	2.6403659	2.075669039	3.508039474	1.747431706	1.958817334	3.861374944	0.924499241	1.71436375	3.40149095	2.769358753	3.097921284	2.459261358	3.10265831	2.960231973	0.928532807	1.998602878	3.441346039	2.667339898	1.289697958	1.672061197	2.581732382	2.247781533	2.087496334	1.790882728
Sample256	CASE	6-12mths	CASE	TRAIN	1.078726174	0.978612562	2.75469713	1.127108928	1.077062653	1.126212868	2.160053816	1.741793318	0.990319404	0.983196249	0.901828104	3.385659896	2.679928251	1.012633676	3.508544842	2.457142991	1.258721876	1.903811709	2.185912424	0.852732054	0.918816744	2.402875024	2.017933143	3.404491618	0.989578644	1.412453408	4.364471111	1.128692007	0.934663965	3.579025442	2.330040871	2.840381039	1.109888822	3.240288881	2.95721719	0.921646093	2.358573806	3.349366991	2.392474563	0.982257142	1.764359802	2.642370014	2.204273118	2.348703833	1.893375509
Sample257	CASE	1-2 yrs	CASE	TRAIN	2.942203769	1.127418457	3.353807044	1.152442664	1.027202253	1.055949403	0.838676669	1.14936782	2.700964513	1.007015328	3.138881115	3.51070288	2.949896506	1.031793881	3.607617832	2.344219433	2.586439773	0.959059252	3.139177731	1.81735878	2.944091243	1.188835795	1.992418918	1.143300982	2.47516535	2.45021884	4.420140836	1.012481821	2.378451328	3.484911664	1.110002038	0.980289392	2.79269821	2.994131777	3.237605339	0.902326249	2.589713936	3.444861442	2.38079321	1.120499336	1.398639865	2.692721328	2.291075268	2.685960628	0.938703075
Sample258	CONTROL	1-2 yrs	MTB+	TRAIN	1.255735628	2.467220575	2.977358154	1.583859516	1.212106952	1.208765088	1.642293171	2.067714791	2.429717642	0.97485499	1.036861012	2.467685995	2.547767759	1.141118498	3.277520941	1.810995049	1.972265442	1.950586506	1.07604569	0.993751579	1.121609415	2.020544126	0.949090748	3.231317521	2.214616497	1.966416032	3.970875201	1.597679229	0.973128761	3.348952915	2.591904346	2.710878845	1.159937028	3.250092798	2.413515709	0.933818353	2.216284323	3.198574873	2.7610615	1.125391422	2.449000724	2.175126872	1.405131228	2.437587135	1.513771586
Sample259	CONTROL	6-12mths	MTB-	TRAIN	1.118116321	2.433821332	3.325623082	1.512302355	1.087932808	1.226716164	1.569996874	2.125723833	2.449501657	0.93539587	3.094343329	2.658305324	2.80993345	1.011773349	3.394620226	2.19353412	1.896657615	2.347047785	3.136753226	0.954825783	2.868658822	1.019269996	0.983719182	0.863689574	2.184167207	2.047205384	4.076712605	1.091776521	1.603992783	3.544962068	0.943284793	1.065809253	0.915712871	3.262237357	2.759760587	1.103620689	2.026401375	3.36317856	2.835239327	1.250677487	0.937252918	2.660373658	0.9903496	2.380182884	2.092949643
Sample260	CONTROL	6-12mths	MTB+	TRAIN	1.032453663	2.597162673	2.785537932	1.17606384	0.931797927	2.355291266	1.734620661	1.062551689	2.629081619	1.091674081	1.128045213	2.992852841	2.67921759	1.038681936	3.458134926	2.087728904	1.916694254	0.953274193	1.724591091	1.273116828	1.100342387	2.314929779	2.094031458	3.20578799	1.849195413	2.116997487	3.896277732	1.226142902	1.966418072	3.360465365	2.481721652	2.712944828	0.919584947	2.987337773	2.962498268	1.108062115	2.417235801	3.401377441	2.110942278	1.118372472	1.599900838	2.398830057	1.008292306	2.488485821	1.916761725
Sample261	CONTROL	>2 yrs	MTB+	VALIDATE	0.999808774	2.565093617	2.913579717	0.988058331	1.041782701	0.93411208	1.073782216	0.91313171	2.6472892	1.030332318	2.981443142	2.985815192	2.716647247	1.064466858	3.707577161	2.101836301	2.229973012	2.723355945	1.017011379	1.866179539	2.631864275	2.245955008	1.083868214	3.512196898	2.212484937	1.690167374	4.096691148	1.29406235	1.063587112	3.757919518	2.6520122	2.909849795	2.792404173	2.936617213	3.048888735	1.143408107	2.113772092	3.400759603	2.930732165	1.480575237	2.14189457	2.770479403	0.945475731	2.565846738	2.053719832
Sample262	CASE	1-2 yrs	CASE	TRAIN	1.075311256	0.950727737	2.916682975	1.098243993	1.04849164	1.155228721	1.496340164	1.14107133	2.652254016	1.011326446	2.918746977	3.214338494	2.778975682	1.027088875	3.181894263	2.258557074	2.10153711	1.89630736	1.109869881	0.854372571	0.919597756	2.593357401	2.009385096	3.272179747	2.317336805	2.148513654	3.703603558	0.981592292	0.946792031	3.362392083	2.679411676	2.707801845	2.866604517	2.76699906	2.87177084	0.919284118	2.01355808	3.304043646	2.339546481	1.01038051	1.32000603	2.863428912	2.269668148	2.258377013	1.693866016
Sample263	CONTROL	>2 yrs	MTB+	TRAIN	1.080658648	2.723363112	3.157525272	1.041743087	0.992624968	2.594319127	1.617819651	2.230238567	2.769838658	1.067443209	2.9697573	2.998194529	2.713845912	1.014040694	3.643106595	2.34443686	2.048142024	2.277166584	2.062512813	0.951458815	2.377512306	2.653577041	2.112327896	3.105145542	2.006328914	2.112074298	4.012577448	0.90491664	1.868224666	3.604917091	2.062844739	2.655918905	1.134739374	2.943676375	2.756743424	0.876842206	2.40749106	3.324156207	3.012652304	1.369232665	1.806981854	2.60425579	1.700063805	2.313300742	2.013284208
Sample264	CONTROL	>2 yrs	MTB-	TRAIN	1.048658518	3.117729164	2.850058529	2.325811871	1.429380743	1.070411521	2.51239025	1.820228718	3.053359564	1.021313928	1.905834569	2.992314671	2.634614612	0.979952505	2.908078155	2.123224931	2.657271244	2.688308238	2.945884657	1.84638396	0.878003517	3.144324113	1.48105476	3.613825879	2.072602188	2.39926507	4.297386316	2.235811035	1.785987319	3.86749836	2.489910095	2.992940168	1.133798373	2.782270842	3.00204609	2.39362286	2.409269058	3.397835579	2.569270655	1.528201416	2.408779327	2.527165146	1.117744728	2.749375535	1.987760394
Sample265	CONTROL	>2 yrs	MTB-	TRAIN	1.084172878	1.006768982	2.993398715	1.156191096	1.10586769	1.097291947	1.813958013	1.511056083	2.587969556	0.955217029	0.903787132	2.98168829	2.806536557	1.032877974	3.139046076	2.049477574	2.222373289	2.179785893	1.00029231	1.075425114	0.920020053	2.649631775	2.058296313	3.33230282	2.257217749	2.009528394	3.881944563	1.693839429	1.73363283	3.212581782	2.362088358	1.102874969	1.114355389	2.609702379	2.944395189	0.925975106	2.112559563	3.307802395	2.755660838	0.954285167	2.045987509	2.271799079	1.02572306	2.185385262	1.733084362
Sample266	CONTROL	6-12mths	MTB-	TRAIN	1.212899484	2.790066951	3.324409872	1.636373397	0.963164036	2.429826918	1.219756655	2.700238007	2.763464508	1.097646223	1.239546205	2.508896597	2.925069492	1.06900476	3.241393672	2.145360826	1.675378536	1.024792625	3.066382668	1.2066275	0.933877486	2.555146463	1.886246153	3.452325649	1.931391916	1.905194648	4.219581508	0.938253857	2.219462333	3.708087954	1.073614756	2.786271688	1.112816481	3.056702559	2.783989022	0.924172998	2.208141792	3.536594904	2.932140903	1.327153806	1.764563007	2.620116985	2.573149131	2.660664225	2.032443908
Sample267	CONTROL	6-12mths	MTB+	TRAIN	0.943014705	2.626071389	2.492302493	1.312296839	1.101885963	2.659236922	1.561777711	0.99477858	2.92978909	0.922011266	1.021863645	2.983482662	2.792578995	0.985830699	3.527093069	1.081639037	2.394113101	1.026941564	3.132829807	0.951721969	1.118024612	1.03301392	1.985783627	0.850625214	1.347389429	2.27944858	4.219927111	1.098918948	1.163670957	3.408511993	2.850271046	1.19199909	0.97286352	3.062088555	2.910517581	1.198908749	2.114760179	3.182746023	2.179280884	1.055166622	1.760580463	2.433133243	2.4379719	2.494438732	1.940963283
Sample268	CONTROL	>2 yrs	MTB+	TRAIN	0.955674528	2.904111401	3.165119799	1.851484068	1.02192185	2.740495928	1.292109953	2.073870489	2.584342027	0.999985959	2.214725155	3.072099716	2.782661764	1.500640976	3.416434128	1.69218901	2.134946478	2.03699828	0.922115463	1.172924942	1.100612422	2.3062084	1.925120785	3.307939279	1.95057715	1.735537268	3.992724511	1.635321275	1.089858513	3.646793011	2.458073316	2.665438527	2.450282899	3.016496236	2.863927131	1.097795247	2.691425302	3.33556989	2.448401521	1.150726601	2.15719479	2.439688468	1.891124562	2.516394302	1.88303321
Sample269	CASE	6-12mths	CASE	TRAIN	1.074947546	2.451312794	2.808607782	1.036392588	1.161864786	2.799632956	1.73144051	1.581579883	2.583125025	1.072830808	2.356149764	2.968687861	2.706736842	1.087065826	3.421838974	1.621683887	2.459004278	1.055972487	3.253301201	1.092654436	0.928004041	1.020982872	2.256612291	1.129930942	2.44131121	2.343322903	3.964033929	0.958387249	1.031132748	3.567498269	2.437855176	0.984426337	1.082681348	3.076413129	2.842252159	1.746707224	2.250333622	3.423622014	2.970976435	1.306031249	1.434666511	2.539020744	1.313128725	2.582451985	1.752594523
Sample270	CASE	6-12mths	CASE	TRAIN	0.987601717	2.857680301	3.021083257	1.318457324	0.984201628	2.667682109	2.063780527	2.603891848	1.017873843	1.037855342	1.065217387	3.165805381	2.742807329	1.032477608	3.138238228	2.173891828	2.215565288	2.781663882	0.889114776	1.452894619	1.124676194	2.518042458	1.950595751	3.398001883	2.015132229	1.977116794	4.037653166	0.93389656	2.147029434	3.446650386	2.159078104	2.728006522	2.792010845	3.139125743	2.866890636	1.145861314	2.433182812	3.360632468	2.217725173	1.010281665	1.947992221	2.328905478	2.109597613	2.429645252	1.86855925
Sample271	CONTROL	1-2 yrs	MTB-	TRAIN	1.054619635	3.014604	3.632620778	2.249614359	1.066484904	2.738952821	0.910934029	1.206003755	2.334664899	2.958052567	2.860061256	2.781756558	2.723996504	0.999364107	0.99135015	0.943394344	2.697941792	1.136330668	1.14684196	0.942856166	0.895332253	1.100747393	2.147570565	1.202462243	2.022408717	2.542304388	4.103533138	1.133651312	2.241686579	3.430641893	1.98847578	1.177396819	3.052889239	3.00291345	2.889543347	2.062068691	2.187990583	3.260202302	2.793347889	1.020522004	2.106475741	2.225364857	2.32652434	0.89926503	1.065752727
Sample272	CONTROL	1-2 yrs	MTB+	TRAIN	1.160043938	2.832363137	2.748243452	0.971879198	0.800133215	2.930448088	0.912564495	1.070736855	2.873147827	1.343426498	2.878082802	2.77479843	2.713040764	1.447857159	3.275809882	2.147199687	2.505312139	2.338668196	1.469201461	0.942837127	0.876616218	2.321838781	2.512536619	1.222958456	2.279906459	1.856312197	4.123049993	1.113911428	1.852603745	3.458351532	1.031994695	2.427382594	2.64481836	3.078141139	3.177824021	2.176180226	2.648322333	3.486525012	2.914293917	0.937882359	1.764494798	2.417228346	2.294709769	2.53583934	1.893981771
Sample273	CONTROL	6-12mths	MTB+	TRAIN	1.074026178	2.40827315	2.89382855	1.970478974	1.024678617	2.732156848	2.169649289	1.116796486	2.176020656	1.381083551	1.993552537	2.796380228	2.454828118	1.100809001	3.425073005	1.446006222	2.188269077	2.364152517	3.097515398	1.527596284	0.921773835	2.591390218	2.159769603	3.454140294	1.626930927	1.760488591	3.974431765	1.586003143	1.689499267	3.303930886	1.136699791	2.69722048	2.559523927	3.086122591	2.9386915	0.898626416	2.425524907	3.401275771	3.08615959	1.261624605	1.608666977	2.572639283	2.318697866	2.593820143	1.64971943
Sample274	CASE	1-2 yrs	CASE	TRAIN	1.040104423	2.986780861	3.408813509	1.09238493	1.126604953	0.853487962	1.325030945	0.99529182	2.955794295	1.157610504	1.023140645	2.633534904	3.123391128	0.999993622	1.11773699	2.407098111	2.600901174	2.387615134	3.26157036	1.075145638	1.146942192	3.013456178	2.388994213	1.215586244	2.104179043	2.167268104	4.519993252	1.390460371	1.589703002	3.615211072	1.014675092	0.903062961	1.127175994	3.211278643	3.194448111	0.93775891	2.812182611	3.417471855	2.576663185	1.004788419	2.193657602	2.578773684	2.894549798	1.000809869	1.775776348
Sample275	CONTROL	6-12mths	MTB+	TRAIN	1.13863936	2.76889515	3.471115008	1.923805211	1.004731599	0.924624867	2.445666382	1.987588284	2.81876513	1.017155926	1.065549768	2.389109306	2.629845288	1.024290199	3.848704007	2.604218866	2.297988667	2.398442189	2.36169764	1.330433313	3.112223056	3.218621365	2.128648669	3.702170604	2.249616	2.585319771	4.330854511	1.071203957	1.994504456	3.593864918	1.915884996	2.896338305	2.578804726	3.66210651	2.892233234	1.405930216	2.374996962	3.599779535	3.262710117	1.015961677	2.406062112	2.741372645	2.211429699	2.360135726	1.769484796
Sample276	CASE	>2 yrs	CASE	VALIDATE	2.856274085	2.573658734	2.96976827	2.053619891	1.053773965	2.387461656	1.269805004	2.14660462	2.587210978	0.980745443	3.03099663	3.058428202	2.906168073	1.194140062	3.442762701	2.095099645	2.263933252	2.224560517	3.142581964	1.256862372	2.405293671	2.372037817	2.03597179	3.52683758	1.822984495	2.050187412	4.111162874	0.936588966	0.948902803	3.567396677	1.889419387	2.877689632	2.593961341	3.233991269	2.842542547	0.877610719	2.125392155	3.263024166	2.918597822	1.379239362	1.656655666	2.742567833	2.61758004	2.206420546	2.243416104
Sample277	CONTROL	>2 yrs	MTB-	TRAIN	1.057582321	2.582030089	3.235438806	1.574216955	0.96060046	2.35933923	0.901558464	1.080932503	2.757428976	1.074386054	0.901948366	2.913643914	2.935135883	1.004244002	3.169122453	1.984237904	1.038461788	0.924533959	2.948088429	0.942725333	0.876191622	2.529181221	1.001741219	3.426083083	2.123060088	1.674288546	4.312108484	1.133309967	1.842834064	3.729302289	1.042103017	2.688515113	1.137898727	3.034825344	2.972491609	0.879992853	2.334656588	3.520005516	2.87339703	1.024810307	1.749218692	2.506757851	2.526672423	2.519612559	1.808252396
Sample278	CASE	6-12mths	CASE	VALIDATE	1.123808764	3.08470646	3.245686255	2.363705376	0.962775195	1.01251651	2.595832209	1.838230533	2.830860508	1.459097679	2.998894037	2.921090241	3.106890606	1.001381065	3.522302202	2.266635701	2.439510111	2.129758574	3.684298618	1.391791881	0.935108349	2.944612719	2.304020625	3.455073822	2.224286406	2.266646532	4.365803909	1.126387423	1.001831799	3.899641578	0.855544056	2.689890138	0.840831378	3.42592608	3.304914437	2.384196213	2.69322079	3.666516107	2.918387813	0.925682556	2.061459716	2.646898256	3.055141989	2.496442959	1.889995765
Sample279	CONTROL	1-2 yrs	MTB-	TRAIN	0.996595212	2.926279001	3.482154084	1.711774383	1.143096424	2.75262728	1.891903785	2.077355095	2.81644829	0.994836591	2.864293464	2.955691977	2.800225872	1.016490095	3.414911806	2.228136648	1.696363195	2.571898534	3.094947571	1.157555009	1.168884954	2.693181464	1.761509185	3.312259764	2.232898131	2.027490708	3.804422206	1.048599529	1.071738012	3.750664642	2.699783094	2.819129422	0.884722841	3.074863473	2.990632503	1.143095441	2.37679695	3.550799876	2.986730769	1.494762512	1.841249656	3.007091997	0.994247357	2.32477937	1.840475277
Sample280	CONTROL	1-2 yrs	MTB-	TRAIN	1.027488134	2.728416057	3.298094681	1.373427423	0.963956337	2.73316718	1.58991282	1.09577661	2.816714126	1.512069101	1.125247043	2.424423448	2.2373213	1.030866886	3.769749818	2.209443177	1.996983763	0.921217083	3.184586186	1.168288737	1.097966762	2.935122464	2.485348346	3.78079887	2.077060274	2.655266436	4.193438032	1.71549766	1.598518848	3.970830163	2.560483085	0.9424992	2.806283298	2.371166323	2.819689139	1.101928741	2.256456059	3.601058508	2.768222999	1.109797386	2.047851344	2.691746525	2.227364402	2.461167509	2.094595048
Sample281	CONTROL	1-2 yrs	MTB+	TRAIN	0.856200917	3.094633255	3.230181053	1.973664716	0.966232618	2.619893322	2.261573981	1.074068333	1.109222889	1.107033948	1.033509773	2.925780186	2.466628854	1.002105856	3.388502182	2.621139975	2.056612767	2.29681477	0.971943885	1.396465396	2.819715957	2.977893191	1.882777829	3.514971208	2.195886905	2.197581374	4.093239072	1.981857344	1.013302991	3.585704775	2.998344148	2.908826795	2.580059672	3.169367286	2.974106418	1.291281463	2.597881433	3.420912824	2.78150311	1.491822387	2.502161842	2.699643322	1.435172249	2.50664374	2.045390525
Sample282	CONTROL	6-12mths	MTB+	TRAIN	3.163242018	2.870465061	3.203644514	1.88135996	1.188464112	2.753186064	2.055695754	2.037867595	2.55578744	0.988122142	0.974346269	2.863036088	2.912876781	1.458426143	3.740612846	2.139653813	1.417821892	2.304336841	2.996624206	1.222310757	2.880102547	2.533349917	2.133779502	3.41345665	1.068433369	1.824644918	3.991026479	1.057785737	1.066873096	3.587169579	0.864715556	1.042301263	0.912477588	3.210064773	2.855007712	2.002960453	2.761114158	3.371378168	2.962013612	0.93018394	2.273405125	2.568537484	0.992776093	2.502673159	2.125558944
Sample283	CASE	1-2 yrs	CASE	TRAIN	1.169197975	2.961546688	2.865003358	2.012789869	0.981793737	2.958609109	2.100513839	2.30485125	3.012031894	1.032133956	3.048603141	3.190864628	2.857572173	1.125828612	3.470770854	2.182737156	2.318126635	1.770475581	3.126830857	1.375510124	2.651891152	2.738657631	2.04437784	3.652290498	2.05712412	2.121593062	3.90832702	1.008687578	1.82480654	3.745802235	2.573589645	2.947157253	2.688764632	3.226912248	2.961246865	1.970150057	2.458416976	3.52861931	2.885873874	1.454422137	1.97026255	2.745074076	2.422216926	2.449348339	1.755247472
Sample284	CONTROL	1-2 yrs	MTB+	TRAIN	0.996010618	2.775920425	3.126262912	1.186060738	1.233298048	2.808898133	1.520476656	1.64597864	3.190483156	0.8857566	3.072456161	2.781821265	2.728333071	1.014571333	3.417448906	1.96173085	2.118068765	1.06463749	1.131097389	1.103467026	2.573635104	1.070761841	1.911991785	3.241797983	1.838611517	2.198673779	3.968696869	1.335497683	1.971532095	3.391886471	2.84199186	2.815099463	2.526902112	3.040503736	3.024478202	1.898070065	2.519438259	2.948909603	2.663213373	1.128683938	1.87164415	2.711026546	2.179124731	2.250993029	1.771996659
Sample285	CONTROL	6-12mths	MTB-	TRAIN	2.96962499	2.386044676	2.844388544	1.997973806	1.072970947	1.130348004	1.359251439	1.933108452	2.690172277	1.132271157	3.068356018	2.774111327	2.456947413	1.014602451	3.606626186	2.043533282	1.977407008	2.331584952	3.096426761	1.143357436	2.676365159	2.75802276	2.147366995	3.275032637	1.973132154	1.807244704	3.609061411	1.127971711	0.936294297	3.154864769	2.369387781	2.859696021	1.109419055	2.619382074	2.787278605	0.921188356	2.222767975	3.203512874	2.794119768	1.276309378	2.004294046	2.437795787	1.086200711	2.260069567	2.137944414
Sample286	CONTROL	6-12mths	MTB-	TRAIN	0.954997677	2.637896523	3.200471954	1.881855845	1.100016261	2.78148347	2.211498602	0.992953854	3.113998769	1.506649781	3.153610013	2.707576673	3.11747412	1.922571185	3.401196261	2.348950452	2.511287886	2.354333341	1.00000994	1.093355031	1.117446997	2.87278889	2.157675384	3.646489738	2.134829071	1.958761155	4.134040136	1.404776276	1.338662415	3.640846343	0.954949162	2.929040674	2.647672125	2.886525149	3.255381053	1.14928668	2.299805592	3.561785925	2.936001919	1.054236852	2.304461449	2.950315165	1.268068645	2.710961778	2.021624778
Sample287	CASE	6-12mths	CASE	VALIDATE	0.948758656	1.141811537	3.032802502	1.012646107	1.053865294	2.761672597	1.03416975	0.947975908	2.59954254	0.968466524	3.065785433	2.876201661	3.384137977	0.960767454	3.125735224	2.358539935	2.296332384	0.979741482	0.925138397	1.739192688	1.10573112	2.542979278	2.158790493	3.32156966	2.143787589	0.985348004	4.099465529	1.083989341	2.351367422	3.685303629	2.688595533	1.031906499	2.713045024	1.67440886	2.758780768	1.099248469	1.660315046	3.158686643	2.189257769	1.315764505	2.126264211	2.582405463	2.610218086	2.239386822	2.123607626
Sample288	CASE	1-2 yrs	CASE	VALIDATE	0.996139301	2.187547873	3.376417662	0.933062426	0.912128265	2.682049232	1.854571635	1.030931727	2.956255802	0.886960308	1.025260319	3.150862081	2.929704954	1.05171801	3.493812754	1.963699077	1.012860032	1.063373474	1.155504606	0.945712827	2.673532291	2.776293721	1.043779596	3.303556169	1.301395559	2.422100052	4.11945398	1.160558463	1.974128406	3.59381678	0.992550565	1.116544977	2.995000405	3.285878765	3.102336376	2.011956575	1.9910645	2.842218997	0.974768262	1.050863719	1.813629379	2.812704307	1.105043134	2.130902075	1.964094245
Sample289	CASE	6-12mths	CASE	VALIDATE	1.077797354	0.972437906	2.936500826	2.681642388	1.070739952	1.132605445	2.267512284	0.952117407	3.331487845	0.989388758	2.964868639	3.351138316	2.898406945	1.291903	3.449322887	2.159747998	2.717055628	2.971005056	1.094490731	1.52429013	2.48330947	2.724128905	0.948387878	1.045440701	1.86942372	1.995418866	4.144323466	1.088781418	2.142995253	3.825274005	2.464646607	3.048644378	2.817720028	3.246891774	3.450777803	2.284586926	2.566212248	3.690271765	2.803336524	1.554391808	2.385578129	2.877515213	2.552943336	2.97240719	1.917937624
Sample290	CASE	1-2 yrs	CASE	TRAIN	3.172387756	2.86172579	2.827343081	1.606366044	1.111329286	1.091845449	0.916759528	2.030906942	2.580415752	0.949954761	3.270914537	3.007421757	2.89863792	0.997511476	3.56986508	2.13332324	1.607297342	3.036069593	0.999777614	1.397794294	3.054323669	1.145895088	2.017744501	4.022765519	2.651449005	1.426332009	4.425934749	1.136294507	1.055812111	3.786438351	2.446231895	2.624785284	1.115427576	3.06851325	3.239068354	0.927011019	2.436735379	3.616685111	2.747713809	1.392471442	1.968701044	2.546286778	2.104486554	2.586017609	1.883750043
Sample291	CASE	1-2 yrs	CASE	TRAIN	0.999203432	2.611103543	3.049164626	1.073569445	1.115341967	1.198775195	2.070865344	1.007916236	3.018561694	1.704937608	1.0227174	3.310875649	2.988371216	1.047824856	3.346968127	1.07725857	1.732839215	1.040183191	3.159182889	1.42755461	1.122409138	1.046274368	2.118737995	0.838121009	1.746460947	2.202512205	4.022937093	1.062797488	1.03614643	3.700351144	0.969759279	3.025115021	2.760762251	3.416123949	3.016134784	1.109176894	2.217600801	3.04174687	2.837698922	1.436474111	2.141420299	2.833660994	2.532371488	1.088587086	1.469420262
Sample292	CONTROL	6-12mths	MTB-	TRAIN	1.040282822	2.604499084	2.84387798	1.044826595	1.078711524	2.131910244	2.12276568	0.948839437	2.844175632	0.99381666	2.71365499	2.31682414	2.510643583	1.032060561	3.30757725	2.039548783	2.259772278	1.826869638	3.379800627	1.16831474	2.44035592	2.438699626	1.630094513	3.360777377	1.770548027	1.957300556	4.062454437	0.951884223	2.037467169	3.325962599	2.161503031	2.697463693	2.864122895	2.455840204	2.901127271	1.102817706	2.278189398	3.338276012	2.614275878	1.111124265	1.566598933	2.415829401	0.984763033	2.050934785	1.717190594
Sample293	CONTROL	1-2 yrs	MTB+	TRAIN	1.222175593	2.537998692	2.901648121	1.070614826	1.048911047	2.490742437	1.728385243	1.889702589	2.569221305	1.179460314	3.036007529	3.014257797	2.83087479	1.559686579	3.504996077	1.764343356	2.132593609	1.965029801	3.24676195	1.099413976	2.446703005	2.741422937	2.097684182	3.318516525	2.01937637	1.94783357	4.057756228	1.515359143	1.567884507	3.330216088	2.206144056	2.764275033	1.107676256	3.007340683	2.8522839	2.039480806	2.207367249	3.50774624	2.87561237	1.123466667	2.40195421	2.604068729	2.156926752	2.605270677	2.029845334
Sample294	CASE	1-2 yrs	CASE	TRAIN	1.169438972	2.429562944	3.197781735	1.967061419	1.403646013	2.395828433	1.601388591	1.996154854	3.169003236	1.157376026	1.034184068	2.996760026	2.687971059	1.497748384	3.62032046	2.285523556	2.169291686	2.413362087	3.330515579	1.461092728	2.915640878	2.723805737	1.89752579	3.515851506	1.692424029	2.554204844	4.047525613	0.952538359	1.825900394	3.677670343	2.203165586	2.992957787	2.659095731	2.713733552	2.886666395	0.96140727	2.117490077	3.362542894	3.129708573	1.402454665	2.140399075	2.682202082	2.3266548	2.488907987	2.057194067
Sample295	CASE	6-12mths	CASE	TRAIN	1.092540589	1.126516011	2.477503233	1.056891975	0.989970799	1.215720449	1.58914467	2.137006587	2.178858043	1.638125011	1.02444401	0.950341641	2.64194448	1.052669397	3.068960089	1.799485316	2.195126202	1.05864839	1.074054608	1.09349074	0.927451822	1.023637186	1.030438597	2.943946986	1.422927858	2.043199066	3.766470796	0.968897203	0.939675269	3.200237996	2.405396344	2.514273109	2.446935929	3.147996859	2.71275731	0.865186261	1.9127278	3.057145907	2.088589369	0.993911889	1.626142098	2.518061716	2.264345731	2.190304763	1.884809991
Sample296	CASE	6-12mths	CASE	TRAIN	1.079139723	2.757414472	3.180078286	2.541339127	0.952300407	0.808662648	1.667761631	1.042844952	2.847811422	1.135331641	2.897352974	3.3707893	3.023219042	1.008465048	3.16662294	2.102332716	2.030202809	1.728288965	3.033584831	1.083086361	2.562311274	2.904413231	2.175992155	3.065581538	2.316401962	1.645296657	3.867319022	0.955473946	1.046041162	3.746768368	2.404763164	0.949416001	2.684159027	3.025713735	2.895142174	1.95188271	2.287215853	3.421677699	2.665763326	0.86980621	2.043037563	2.466079786	2.075773049	2.207161162	1.99959415
Sample297	CONTROL	6-12mths	MTB+	TRAIN	2.681499772	2.890084038	3.081932051	2.046614567	0.993386754	2.056977624	1.453411368	2.697643042	2.528259247	1.040944391	2.934454805	2.871910415	2.610833562	0.988307732	3.235553782	2.088863184	1.984063086	2.897432505	3.047271824	1.363722671	0.876540496	2.086801375	1.632953301	3.447515883	1.796494391	1.678378846	3.775287068	1.073810312	1.590133903	3.830512797	2.170917945	3.026394148	2.442495558	2.689204417	2.451824743	0.876715199	2.318841542	3.192052724	2.433445426	0.968351604	1.430688164	2.421747233	1.112204385	2.280571987	2.069407891
Sample298	CONTROL	6-12mths	MTB+	VALIDATE	1.169958091	0.948469217	2.821451834	1.751678098	1.083005765	2.631833244	1.915260006	0.993001924	2.72218779	1.16269892	1.03452572	2.789953117	2.427846383	1.146790566	3.202199069	2.084591168	1.988147281	2.053458644	3.245410091	0.961330899	1.11437455	2.530284959	2.198443299	3.148801451	2.003775632	1.433068902	4.192754209	0.957622707	1.047037277	3.598769915	2.537792203	2.65659959	1.183607571	3.020076591	2.908965483	0.956317442	2.294109847	3.386944059	2.365149915	1.130461009	1.500295892	2.483756362	2.49722248	2.203247101	2.130697403
Sample299	CONTROL	1-2 yrs	MTB-	TRAIN	1.052551909	3.006828948	2.917914592	1.370630661	1.074499806	2.637138336	2.956107788	0.944761972	2.280498279	0.997949638	2.115975772	3.071991212	2.809286584	1.064578598	3.443702432	2.009276586	2.342527101	2.215012556	0.889318082	1.073038655	2.515393134	2.421189303	2.127824002	3.392139622	2.36359755	2.180746644	4.223376777	0.925967518	2.23787998	3.450281781	2.354603701	2.811043104	0.948633716	3.438858659	2.924777305	1.146112001	2.253409955	3.340486234	2.446955914	1.105873955	2.098220804	2.569540994	2.841639578	2.38477347	2.100179562
Sample300	CASE	>2 yrs	CASE	VALIDATE	0.959306629	3.788136285	3.570994724	2.892851947	1.008531901	0.857057489	2.525525785	0.903919022	3.315173886	1.013347414	3.377511145	3.390984843	3.18321693	1.841627621	3.69567347	2.736189843	1.944586241	2.256135599	3.35765108	1.499568403	1.099227278	0.941194205	2.145003479	0.939956288	2.424910983	1.929932278	4.50567935	1.283784872	2.298904623	4.173360605	3.429056307	0.986813099	0.910138411	3.442028242	3.49326164	2.701062314	1.887199301	3.72499523	2.907369597	1.92537649	2.012974339	3.068482007	2.974049552	3.047193508	2.279965591
Sample301	CASE	1-2 yrs	CASE	TRAIN	1.247798407	3.051078202	3.222984381	1.674749003	0.929661492	2.758354514	1.888294372	1.920028757	3.159636356	1.030681141	3.022550846	3.097741798	2.892981214	0.969893004	3.364079724	2.057910177	1.743871708	2.31792125	3.063146829	1.647534114	1.068273885	0.863897854	2.418936343	3.162614064	1.788330406	2.083004985	3.293297934	0.912297919	2.200629362	3.529823179	2.418045806	2.846708545	2.81606903	3.256860826	2.751459776	0.937096522	2.07956681	3.316551681	2.972503781	1.166380508	1.471751767	2.709482743	1.933200935	2.89270262	1.898451137
Sample302	CONTROL	1-2 yrs	MTB-	TRAIN	1.074595844	2.4517559	2.475821473	1.079486248	1.097384829	2.371207539	2.461830922	1.007087619	2.254196415	1.148142521	2.938546629	2.131756396	3.000366679	1.057585585	3.42648104	2.349588417	1.194828224	2.284727101	3.304544538	0.965787143	2.849554066	2.685049348	1.950783939	1.072454217	1.975583708	1.636022041	0.999779437	0.957862187	1.086976067	3.545840438	2.627202625	1.106411015	2.936905897	2.805071428	3.028498426	0.883644575	2.150527275	2.40028412	2.569451245	1.621925147	1.800015748	2.595502781	0.992383598	2.127344929	1.834124939
Sample303	CONTROL	6-12mths	MTB+	TRAIN	1.168309652	2.601062838	3.127374416	1.070376865	1.245635453	2.196840778	1.705262605	1.983386555	2.053722262	1.940110122	2.55374099	3.045287634	2.847511169	1.138862393	3.283574637	1.50882464	1.50486216	1.638706212	1.087216864	0.982822444	0.883051254	2.323013312	1.523697428	3.313820998	2.27656449	1.876856329	3.829342727	1.607050272	0.976177289	2.779918114	1.131850772	2.736632814	2.730989751	2.839708304	2.732209741	0.923074071	2.097419501	3.297326056	2.668772261	1.123427923	2.039453878	2.314353407	2.123152923	2.211168891	2.227761875
Sample304	CASE	6-12mths	CASE	TRAIN	1.026716512	2.162057283	3.199816588	1.067610194	1.053716435	1.149897666	2.059670768	1.146394092	2.564956355	1.736840666	2.781063884	3.26847673	2.789444196	1.024322939	0.983566119	0.877986568	1.993686968	2.445205414	1.765750013	0.853927361	2.080927292	2.433494765	1.934711844	3.058081572	2.290398084	1.99465523	0.924824871	1.125134101	0.944445216	3.371761099	1.166403351	2.466404719	1.107769432	3.08043702	1.041088159	0.91956962	2.218566579	3.458704559	2.478464506	0.963584284	1.785400008	2.679939135	2.249208512	0.905209862	1.818090637
Sample305	CONTROL	6-12mths	MTB-	TRAIN	1.083384498	3.002404693	3.019100513	1.137059358	1.086916194	2.962444891	1.628974851	0.967830297	2.487177314	1.768142055	0.902277599	3.308427492	2.923905373	1.008783134	3.328088001	1.0120066	2.385754492	2.028162979	3.334555056	0.942847331	0.919005391	2.310669689	2.177524347	1.029411716	0.903737663	1.615397606	4.218326218	1.113029645	0.997561959	3.925684066	2.086711045	2.71211733	1.184267119	3.136168905	3.037541996	0.958821979	2.6373214	3.54021891	2.540260413	1.029675801	2.097278334	2.424548524	2.046430451	2.361658278	1.472802784
Sample306	CASE	>2 yrs	CASE	TRAIN	1.143176614	2.773674333	3.340963491	0.952646038	0.959629505	2.934689908	2.451099233	1.067287901	2.733419115	1.574713999	2.915531031	3.043194182	2.864603521	1.300008931	3.188210256	1.715268963	2.278163554	1.022801823	1.00023643	1.092631883	2.515164317	2.887551577	2.000733994	2.956073798	1.759234581	2.029374797	3.806425196	1.417435384	1.704907147	3.551238067	2.791418254	2.646508516	2.766234159	3.193680486	3.090927173	2.016794231	2.32190807	3.508220662	2.841989267	1.422123557	2.101605266	2.749300048	2.653087794	2.305481393	1.847842834
Sample307	CONTROL	1-2 yrs	MTB-	TRAIN	1.074327631	2.486330492	2.830969744	1.082944453	1.033355879	1.170735805	1.584238387	1.125645056	2.046090115	1.026383197	1.032181494	2.019937491	2.709167492	1.021678145	3.688782646	0.9028095	3.691604282	0.9547556	1.109646955	0.85603083	3.449140859	1.067373169	2.362720606	1.08292512	2.721065914	1.067609627	4.733503555	0.94688488	1.917711621	3.285810523	2.304971737	2.82016665	1.107046249	1.106263525	2.483706846	0.918831923	1.063770786	3.902097191	2.581520875	1.025433788	1.069859047	2.502511551	1.087803235	3.115864013	1.839548472
Sample308	CONTROL	>2 yrs	MTB+	TRAIN	1.938075716	2.9396419	2.898816876	0.937478904	0.97789796	2.201444218	1.925809117	1.110155849	2.525744469	1.04425389	3.214575266	2.565848575	2.553276343	1.055736673	3.262767294	1.924995889	1.498613624	1.13163983	3.118391692	1.277867408	2.742845044	2.426190674	1.913120232	3.399082557	2.233118398	1.787850254	4.116158916	0.994481234	1.034271305	3.674151939	2.350565397	2.86713226	0.853117883	2.977943309	2.540967433	1.072446435	1.750442763	3.342637625	2.587201755	1.008736414	2.484146809	2.536538908	2.342809665	2.299357087	2.197638006
Sample309	CONTROL	1-2 yrs	MTB-	TRAIN	1.007134924	2.289856569	3.054790995	0.983363385	0.962119317	1.122468343	2.279889101	1.082496529	2.62891436	1.072824714	0.901886435	3.21629982	2.642741128	1.003454365	3.149849039	2.178352481	2.410605597	1.144678134	1.147495795	0.942730531	0.87614841	2.794251289	1.026437176	2.916102562	1.861206666	1.516762694	4.056146362	1.060838205	0.990853631	3.094333943	2.055141102	2.682057224	2.72794766	3.051776278	1.110461027	0.879781555	2.319206546	3.483436044	2.632163142	0.999671683	1.044896818	2.606636029	1.164449025	1.851599122	1.561903115
Sample310	CONTROL	6-12mths	MTB+	VALIDATE	1.206514448	2.511979266	2.780278495	1.09716252	0.94848983	2.30267229	2.449164766	1.868875069	2.642727068	1.018569306	2.951235896	2.923218396	2.969806349	1.034291246	3.251454071	2.03449276	2.182351027	2.141451209	2.804543428	1.168563813	1.098760775	2.619452909	2.307600422	0.999857169	2.014057415	1.951503683	2.354208446	1.727125934	1.000005053	3.491038356	2.303411161	2.764680025	2.68277187	3.137454333	2.633529664	1.104534364	2.446579789	3.167698907	2.852414726	1.113584146	1.515129397	2.389187073	1.014615907	1.993067698	1.990450249
Sample311	CONTROL	1-2 yrs	MTB-	VALIDATE	1.074884737	2.475824752	2.931272715	2.072437209	1.094904158	2.601393751	2.310126926	0.952912559	2.85380961	0.988585565	0.951084982	2.235752198	2.571085785	1.001870277	3.32702635	2.329012081	2.500039754	2.162428914	3.164179362	0.942759214	2.398014117	1.105857401	2.313771185	3.133927689	1.917531535	1.816037187	4.134317491	1.128514217	2.00497821	3.569545465	2.435773457	1.172220405	1.137246306	3.082474314	2.894107505	0.879371363	2.288765543	3.344590613	2.405498367	1.022719916	2.170883876	2.377392235	1.052198518	2.585105628	1.828326816
Sample312	CONTROL	1-2 yrs	MTB+	VALIDATE	0.952772947	1.121568156	3.165376027	1.447535625	1.03398346	2.773681385	2.072645721	0.928637966	2.868239001	1.180902549	1.024380425	2.978370374	2.564923801	1.037111747	3.419124138	2.069363383	1.837285763	2.146542581	3.249600842	0.97109601	1.102248067	0.966194789	2.254321881	0.915149875	1.99037007	1.87513265	4.220720274	1.619455846	1.684744764	3.754141605	0.891349893	1.012126844	2.666805409	3.099280868	3.123334582	1.098037623	2.375891433	3.445468359	2.500006729	1.104054724	1.838073639	2.574556041	2.179252553	2.498202576	2.366844047
Sample313	CASE	1-2 yrs	CASE	TRAIN	1.202325697	2.781605506	3.148563419	1.037212541	1.015673977	2.850392604	1.815582268	1.137542481	2.95721286	1.018519182	1.023400799	2.561110523	2.508119917	1.003739925	3.839940186	0.858793674	2.875850356	2.67116753	2.501286437	1.078607614	0.93484109	1.176930974	2.059708542	1.075680403	2.357085553	2.298052493	4.384904083	1.570402864	2.321289506	3.724313758	2.361010915	2.90094973	2.727231101	3.246562861	3.426831255	2.307848976	2.517884459	3.674911843	2.9238555	1.307100927	2.272772967	2.732427334	2.431173165	3.06087243	1.953988739
Sample314	CONTROL	>2 yrs	MTB-	VALIDATE	0.998639915	2.706240442	3.50421333	1.458960196	0.778663663	2.966349987	1.023158316	1.609756068	2.791861435	1.542076294	3.193695081	2.862192072	2.729205241	1.057651237	3.545863457	1.977401388	2.45518862	2.406173966	3.258875227	1.329827253	0.884023571	3.032139941	1.900743027	3.341789709	2.115329556	2.077225031	4.15947681	1.081871972	0.967726585	3.439761417	2.46706873	2.927204802	0.989479617	3.330724169	3.334404415	2.156675689	2.533736949	3.461575495	2.731562306	1.570715621	2.396936479	2.750365618	1.42326341	2.749847377	2.072828805
Sample315	CONTROL	>2 yrs	MTB+	TRAIN	1.08032132	2.750048112	1.051523502	1.769217989	1.150646592	2.81572874	1.030746937	1.035934525	2.753910185	1.115910937	1.021430716	2.677084262	1.117749339	1.006897207	4.065389642	2.354098469	0.998661146	1.042773683	2.776541757	1.08158776	3.127707716	0.978819307	2.320925267	1.173477556	2.492862315	2.659396533	4.453625655	0.973255727	1.049238576	0.871805488	1.055508239	0.942672119	1.116306822	3.260870006	3.029462599	0.927464426	2.556719863	3.657364908	3.504019499	0.96446676	2.002048774	2.596816077	2.614234641	2.684506084	1.88222742
Sample316	CONTROL	1-2 yrs	MTB+	TRAIN	1.083104079	2.468487508	2.771915311	1.151228273	1.100950871	2.405990041	1.934455452	1.709272459	2.49839377	0.959965949	0.903314541	3.065200288	2.590456963	1.031725126	3.132546639	2.052456104	1.569289709	2.042189881	1.064320197	1.087918161	0.919674953	2.488410756	2.117763828	3.246421787	1.987692328	1.895292132	4.067256744	1.140091051	1.081394404	3.776640612	2.673058781	2.761999054	1.198548974	3.075574359	2.708846053	0.972434023	2.224938575	3.438930832	2.490764572	1.006983457	1.953161105	2.765711246	2.179854135	2.214483143	1.562731465
Sample317	CONTROL	1-2 yrs	MTB+	TRAIN	0.857613314	2.505429374	2.831761546	0.922390321	0.95522162	1.02018552	1.730011157	2.27016025	2.525088403	1.118444652	1.033780306	3.275117478	2.86409002	0.952172158	3.101595302	1.749237078	2.046889093	2.20815082	2.05941724	1.094053464	0.933033481	2.71064378	2.129587342	3.382111358	1.975176163	2.493281357	2.834591434	1.112859537	2.046447125	3.385413066	2.342951991	3.185931514	2.586401955	0.926937395	2.738749987	1.053536002	2.370759479	3.28947292	2.678673977	0.922224689	1.64505161	2.281278039	1.048374127	2.548894112	1.924063033
Sample318	CONTROL	6-12mths	MTB-	VALIDATE	1.078085717	1.094563394	3.114847327	2.212463241	1.720296583	0.802301661	1.136496274	1.049708278	2.892688536	1.101943414	3.045667341	2.89092675	3.135004194	1.529174579	3.531073573	0.943210478	2.588580517	1.826277615	3.153862073	1.084687515	2.781586879	0.992399741	2.39528703	1.159363889	1.885095825	1.754309594	4.176295041	0.968013617	2.364044257	3.537899055	2.246103934	1.08634801	2.756233299	3.092108663	2.805105268	0.835438087	2.561058817	3.538397842	2.491395682	1.304060481	2.495009926	0.948321335	2.825915493	2.893431125	2.318846281
Sample319	CONTROL	6-12mths	MTB-	TRAIN	0.99542578	2.067033621	2.78836795	0.991169829	0.969880752	2.85209137	1.966466361	2.12383764	2.705388488	1.704343732	0.845665651	3.368771577	2.857085578	0.996713164	3.323959374	2.17768517	2.800431361	1.123338857	1.002613973	1.337251114	0.890101313	2.463621228	2.585908849	1.202739648	1.675539641	1.5652041	4.258146209	1.056033577	2.004308382	3.764817781	1.977876204	1.08412753	2.688592818	3.443541935	3.264986198	2.093504459	2.609513349	3.455800561	2.562085514	0.946792546	2.387193694	2.738921972	1.077240646	2.732677638	1.687584619
Sample320	CONTROL	6-12mths	MTB+	TRAIN	0.992940047	2.542101077	3.198618566	1.865841311	1.024985832	2.787514567	2.032662202	2.642792054	2.890656518	0.996941003	2.457386058	3.032006499	2.775786387	1.058190799	3.438768948	2.198913905	1.036618736	0.95140013	1.44374245	1.173412133	1.100993347	2.395670477	2.024198121	4.077343664	1.539181981	1.690529389	4.091564814	1.038672274	1.070591064	3.748194124	2.140914227	0.974141778	2.61509874	3.314969088	2.842397549	1.891222047	2.806285162	1.944678759	3.015135768	1.301421132	2.211138897	2.737924712	1.304137798	2.644272121	2.12282272
Sample321	CASE	6-12mths	CASE	VALIDATE	1.05154182	0.991809637	3.258251807	1.044023862	1.077902808	3.027142478	1.240327908	2.213331518	0.985410373	0.994609616	3.212677338	3.046982072	2.629227433	1.065098361	3.654415899	1.105119417	2.23406137	2.551501669	3.158267939	1.072970177	3.495987739	0.89232702	2.391034902	0.817599358	0.997471693	0.918789381	4.27497238	0.9244556	1.042025273	3.966162273	2.234579122	1.10611845	0.88784591	3.135618559	3.004007163	1.146547807	1.735239131	3.612401959	1.072056144	1.052719436	2.65479435	2.8100787	2.909200582	2.902678333	2.126675179
Sample322	CASE	>2 yrs	CASE	VALIDATE	1.174256013	2.936332787	3.148940867	1.645586829	1.053099306	1.030035394	2.095337225	1.538470578	3.115529378	0.981408218	3.207513729	3.25295046	2.50356444	1.109468404	3.754756989	3.038310793	2.292156015	2.538602273	1.082759164	0.953517212	0.883882522	2.79884079	2.45014034	3.979084623	1.977463233	2.077587006	4.156696325	0.936924697	2.575445474	3.734828689	1.136351213	3.093177322	1.153124372	3.244404367	3.138767434	0.927354233	2.747447845	3.599970257	2.567947288	1.124174055	1.109899531	2.790866001	2.530577125	2.240215571	1.912771304
Sample323	CASE	6-12mths	CASE	TRAIN	3.025767945	2.455842803	3.010007917	1.918639464	1.048087807	2.730341184	0.987624687	0.958837188	2.657351915	1.017629645	2.847917756	3.016743753	2.677676167	1.302878951	3.376604533	2.227083727	1.986031566	2.115241488	2.947407034	0.952405697	0.882944488	2.49760059	0.998072547	3.880258958	1.885053042	1.846729191	3.937990969	0.940271177	1.908479292	3.759713499	1.131254348	2.552538334	1.135080326	3.266575638	2.507089821	0.877151017	2.334635858	3.358288737	3.09643572	0.993448693	1.937714578	2.115246265	1.56556198	2.721257686	1.56107646
Sample324	CONTROL	1-2 yrs	MTB+	TRAIN	0.851347061	2.77531359	2.873302788	2.338751408	0.968916823	2.873255092	1.232761454	1.637733181	2.715751554	1.104261447	3.454926327	2.990951693	2.363820803	1.470157719	3.337306065	2.429144751	1.559046242	1.04283936	3.01487642	0.960124561	2.524192416	2.498169243	1.99162536	3.935650615	2.06869048	1.856092712	3.989306872	1.061211654	1.536441417	3.94192807	2.419723471	2.59909133	0.912866292	2.606150776	2.748228307	1.100683575	2.256230678	3.307118113	2.530571305	1.740981674	0.954772285	2.803854084	2.481225048	2.398039055	1.90886855
Sample325	CONTROL	6-12mths	MTB-	TRAIN	0.981210573	2.913098797	3.260411596	1.39600525	1.268050369	2.751767427	0.921979816	1.910560379	2.986038532	1.281552628	0.989838071	2.939357315	2.817264406	0.995013637	3.440412806	2.013442641	2.056480819	2.127718284	0.9993342	1.068996528	2.481239009	3.378242778	1.340764512	1.000090488	1.954175537	2.095748957	3.970386153	1.352688438	1.61276244	3.489260805	2.612885542	2.666645071	2.87207621	3.257604671	2.991478389	0.928117856	2.190234209	3.485365148	2.060612692	0.933738878	2.241313287	2.701472933	2.444668745	2.172200023	2.087358081
Sample326	CASE	6-12mths	CASE	TRAIN	0.999319183	2.187630049	2.750317812	0.943487097	0.983975384	2.497115919	1.104874618	1.082973434	0.975562169	1.038744826	1.065219846	3.124309715	2.151886163	1.057483389	3.382969159	1.82386245	2.344544933	1.137928785	0.88913699	1.073087766	1.124442706	1.934227901	1.770046839	3.388414317	2.211668696	2.030584201	4.142733511	0.9341196	1.045003887	3.492843738	0.962095048	2.608148697	0.887240102	2.989585184	2.620033383	1.145888813	2.466777776	3.240443724	2.42113734	1.010224548	1.891543591	2.446519543	2.817493629	2.433759924	1.566783064
Sample327	CASE	6-12mths	CASE	TRAIN	1.043470932	2.804100689	3.147287654	1.44359453	1.098969769	2.143917063	1.911688364	0.968469285	3.289675868	1.373185946	1.987262285	3.374302617	2.725627633	1.031972994	3.508311754	2.037167641	2.463252472	0.946375615	0.974593392	1.169077525	1.14405922	2.480430326	2.289706545	3.22277929	2.148513513	1.877269568	1.035620347	1.337874533	1.736800853	3.763306409	2.579064272	3.096206217	1.848088951	3.335132297	2.919829003	2.064623085	2.291881867	2.706454088	2.692489112	1.116314046	1.674649108	2.301075089	0.911264295	2.215432548	1.80159404
Sample328	CASE	>2 yrs	CASE	TRAIN	0.943582966	0.965817077	2.897895738	1.737751272	1.09390215	1.220608039	2.49277002	0.986988281	2.413369813	0.929658399	2.954442711	2.735400732	1.080713509	2.002066945	3.421042092	2.093410623	2.518606545	2.416579922	3.397402449	0.953441953	1.115612835	1.025149052	2.212935748	0.858088215	1.835003937	1.601672938	4.226368228	1.308531164	1.688657324	4.107655559	0.94904569	3.12130263	0.916735396	3.59300416	3.046772628	1.104678634	2.455385225	3.469626016	2.870246834	1.095463326	2.231615853	2.664002606	0.993560903	2.514113733	1.91486511
Sample329	CONTROL	6-12mths	MTB+	TRAIN	1.078407015	2.725492147	3.383909511	0.873427308	1.133502861	3.492087932	0.849007924	0.996907258	2.78249515	1.017934494	0.957041397	2.64146013	2.797999572	1.099240428	3.572861906	2.076164875	2.026260607	2.424884676	1.156704516	1.819857842	0.958220294	2.394142115	2.329202632	0.821391734	2.267980484	2.238294748	4.069142294	1.470640469	1.024471219	3.443937343	2.22144365	2.644856824	0.925547797	3.307198141	2.930397716	1.113822269	2.390328654	3.43958389	2.903688406	1.414936995	2.289712327	2.629450851	2.559624118	2.549635755	1.057039205
Sample330	CASE	>2 yrs	CASE	TRAIN	2.834189529	2.67279016	3.001218866	2.001814699	1.116728494	2.535426018	2.52041716	1.759958664	2.927769104	0.956873924	3.149034651	3.09239657	2.762338048	1.034224646	3.324420271	2.422878769	2.012050399	1.820981879	3.205734779	1.170594697	1.145696013	2.6032529	2.022582824	3.74201598	2.227575761	1.681868019	3.977468615	0.990470063	1.015933171	3.339972684	2.464666202	2.880033894	2.936373575	3.100740017	2.749036281	1.592553212	1.938797321	3.565612705	2.606042708	1.529654472	2.11000994	2.747088005	1.860190455	2.206779733	1.825843644
Sample331	CONTROL	>2 yrs	MTB+	TRAIN	2.984696158	3.095187534	3.366312035	2.00586072	1.041575072	2.651865332	2.211235309	2.310954677	1.042026777	0.980534631	1.06885418	2.951683902	2.463276053	1.01207726	3.4021986	2.691402376	2.067905265	2.48229466	3.253612044	1.376283092	2.600846553	3.090926141	1.889517555	3.366187623	2.183935707	2.426623034	4.142598052	2.102305411	1.0813239	3.67759586	2.989237491	2.960813871	2.634568867	3.03602046	2.894424073	1.143249762	2.708168256	3.508646845	2.718005167	1.542050425	2.517676267	2.714937517	2.372118195	2.551177543	2.023739179
Sample332	CONTROL	6-12mths	MTB+	TRAIN	1.091665562	2.910587736	2.88275276	1.657564841	1.25529602	1.078148342	1.878540501	1.126854818	2.550243697	1.028965445	0.902552598	3.193669965	2.976667278	0.983117759	3.405575286	1.91306551	1.909550708	1.100168288	1.046744272	0.945320061	0.877321739	2.728884742	1.782683013	3.069076226	2.055698173	1.969027359	4.170638614	1.079267075	2.104326454	3.724073167	2.910979632	2.66477452	1.133945171	3.10815748	3.002778013	0.87618807	2.299785954	3.611795422	2.410368882	1.006553586	2.565545185	2.847096925	2.022947142	2.397225263	1.641366101
Sample333	CASE	>2 yrs	CASE	TRAIN	0.991226	3.004278698	3.266743992	0.963393587	1.004104447	0.924011696	2.241107179	0.89962331	2.72788626	1.017785078	1.271724753	2.631064823	2.805305681	1.024525828	3.838763276	1.079896352	2.226881561	0.930930323	3.007641866	1.38399751	1.098870166	1.867921578	1.07337511	3.443834632	2.157843174	1.754024014	4.194030933	1.056952392	1.057122442	3.7693607	2.88027614	2.875322334	1.974495087	0.93091294	2.645013254	1.143974555	1.927036145	3.383207333	3.229787015	1.015773719	2.254463908	2.441248693	0.937844941	2.934223984	2.111250706
Sample334	CONTROL	1-2 yrs	MTB+	TRAIN	0.934319712	2.956742413	2.985872455	2.480598476	1.06208922	2.414299389	1.758519602	2.356802775	2.512749772	0.960432176	3.061785073	3.246861236	2.584137416	0.98309554	3.33552357	2.328725056	2.575655805	3.456452961	3.148782483	0.961778523	1.107452816	2.233324188	1.942668263	3.138751566	2.084121981	2.081301912	4.104679988	1.139009053	1.100677367	4.028776313	0.918376157	3.071600805	0.934303186	2.898048419	2.69947613	1.158394808	2.440885503	3.44599732	2.387615894	1.319282071	1.701029002	2.591751145	1.350064515	2.661282593	2.191206154
Sample335	CONTROL	1-2 yrs	MTB+	TRAIN	1.099423728	2.169281724	3.196623153	1.705568465	1.26210905	1.095688666	1.993092813	2.330248505	2.833850715	1.644982353	3.424526015	3.22168518	3.140894892	0.999089392	3.412740931	1.001148315	2.423056531	1.102910231	1.000133385	1.168697662	2.674485702	1.142015148	2.089252096	1.009204601	1.495083143	2.198015659	4.064293174	1.429223347	1.077741328	3.589195378	1.221279805	3.141882133	1.11466342	3.195273428	2.964464301	2.006446455	2.224933245	3.056593303	2.868630019	0.952736282	1.184671512	2.933366227	2.403173218	2.605794726	2.321322172
Sample336	CONTROL	1-2 yrs	MTB-	TRAIN	1.13755793	2.883131452	2.992113809	1.859237202	0.988276714	2.530946107	0.996403651	2.755882808	2.470566186	1.071873976	3.101185529	3.370363304	2.361529909	1.014435298	3.01950614	2.161553879	2.423236271	2.581545886	3.341380372	1.12454591	0.927805276	2.125108565	0.998155617	1.128963234	1.675144292	2.607959349	3.960429154	0.909160055	0.951003018	3.878776303	2.665604778	3.120860316	2.724789556	3.056997803	2.634887047	0.877144751	2.135686959	3.281185889	2.396776906	0.993470137	1.584034919	3.039354516	2.423474376	2.09343395	1.990358789
Sample337	CONTROL	>2 yrs	MTB-	TRAIN	1.12671674	2.340456339	2.520527469	1.438075548	0.975151911	2.403288412	1.905377161	1.548048271	2.514965345	0.995134825	0.901595585	2.464566897	2.225632849	0.99688273	3.049354182	2.166098095	1.789997071	1.131138885	1.146521856	0.943017821	0.890445724	1.135000265	1.847328801	3.602560345	2.304908066	1.987636321	1.106004964	1.677205421	1.772012706	3.219825039	2.370314432	2.738796569	1.136026611	2.887970609	2.792372151	0.878206362	2.285919538	3.305912383	2.323447555	1.018355833	1.382669787	2.182831471	1.949527659	2.149354072	1.971559052
Sample338	CONTROL	6-12mths	MTB-	TRAIN	1.017177624	2.92073336	3.237070646	1.030447671	1.040086673	2.920909643	2.298561399	1.13063546	2.640679953	1.573013524	2.796629758	2.982368084	2.760756181	1.023536095	3.184597311	0.898316649	2.660470207	2.032911655	1.127626396	0.943760593	0.877633667	3.248607629	2.07906957	3.434691522	1.838432026	2.040482323	3.999605945	1.797600767	1.018850852	3.91187102	1.930804833	0.986070691	1.10803996	3.308369297	2.988991892	2.124714858	2.371508448	3.493821019	2.680582475	1.02206737	2.721250182	2.772462683	1.420820957	2.442393923	1.950560591
Sample339	CONTROL	6-12mths	MTB-	VALIDATE	1.168018523	2.538645449	3.224488044	1.161145176	1.44489126	0.946200508	2.094471806	1.047956759	2.837507561	1.106404208	1.130161315	2.624449544	2.817246238	1.015401117	3.238080883	2.056664825	1.01465371	1.996525353	3.24336725	1.618228779	1.102269308	2.646597072	2.067584842	1.031353867	1.704890739	2.227245234	3.792402463	0.90167997	1.043847218	3.435322575	1.223622738	2.920167354	2.80985366	3.201066909	2.939058056	1.967090228	2.330408137	2.737238178	2.788318538	1.388284569	2.251130277	2.60321047	1.434215932	2.36140303	1.888091202
Sample340	CONTROL	1-2 yrs	MTB-	TRAIN	0.999479401	2.344393293	2.898204431	0.938191616	0.978618957	2.809724727	1.744625331	1.080521966	2.625149325	1.037619468	1.065317388	2.535725325	2.348943746	1.301584388	3.321604751	2.212843772	2.482659031	1.132386045	0.889700677	1.072966431	1.118913834	2.770275344	2.266945247	0.817378394	1.956038375	1.510922967	4.317702197	0.939408616	1.927813483	3.181955776	0.96742722	2.761933387	1.380332751	2.960935001	2.885602307	1.972065491	2.161867148	3.442049239	2.411398602	1.008908331	0.992208428	2.612943226	0.973869986	2.041753816	1.556912429
Sample341	CONTROL	6-12mths	MTB-	TRAIN	1.075456063	2.861371946	2.935090453	1.448087334	0.913640965	2.620570918	1.601002682	0.999061957	2.669892846	0.986050505	2.73630919	2.561238122	2.145477791	1.096722268	3.546984748	1.786270989	2.206663386	2.146093244	3.23594826	0.945526161	2.623440889	2.33488048	1.911833951	3.431091302	1.717817747	1.576397472	3.98159433	1.133864292	1.020121822	3.140442058	0.994098885	2.457975078	2.538704264	3.511788838	2.752427734	1.115808547	1.855762191	3.360716896	2.887381452	1.0488874	2.124249416	2.531537307	2.45874345	1.589877126	1.831182404
Sample342	CONTROL	1-2 yrs	MTB-	TRAIN	0.994207232	1.040228196	3.118961995	0.976669318	1.017522929	0.937135871	1.070651365	1.861710236	2.55287781	1.004365717	3.036779532	3.12346558	2.64951431	1.01968644	2.977650439	1.823882481	2.258989763	2.293522176	2.976533168	1.139305741	2.729362758	2.447787453	1.797244188	0.931153921	1.810638415	2.236752449	3.847130305	1.058252194	1.662668577	3.374901099	2.21598805	1.066653999	2.69566473	2.981138201	2.523981635	1.826149076	2.362868108	2.971089692	2.665421718	1.312669173	1.95715112	2.571881912	1.766207538	2.100720153	1.673957344
Sample343	CONTROL	6-12mths	MTB-	TRAIN	1.041190219	1.822011972	2.851981878	1.406054951	1.008970449	2.53117425	1.92674698	1.939168919	2.510399237	1.036214794	1.027265932	2.6699092	2.301243492	1.114863885	3.006480171	2.354545413	2.145020753	2.385571993	1.982146894	1.099996061	2.65528165	2.241800786	2.143836129	3.408978392	2.086784689	1.92865219	2.697530266	0.959897772	1.914107878	3.41441393	2.516610088	2.801413969	2.547827942	3.40358684	2.728272717	1.894644709	2.520935919	3.198917585	2.633387015	1.123204023	1.15352691	2.352053615	1.947371743	2.295425582	1.96246976
Sample344	CONTROL	>2 yrs	MTB-	TRAIN	1.055343571	2.695630113	2.750719836	1.802580383	1.06553456	2.341335609	2.285860011	0.936086719	2.883139813	1.006774283	2.904918346	2.506888227	2.494019743	1.298510437	3.143749554	2.104983879	2.060203343	2.55424265	3.274015871	1.254748395	1.14312401	0.880568337	1.022297283	0.829083529	1.914398154	1.84231902	3.904520583	0.930064267	1.049139093	3.566171231	0.955158527	1.093678218	0.886519007	2.998037057	2.938682861	1.145102125	2.361442242	3.494388067	2.650674437	1.356996912	1.562145325	2.616566789	0.976902806	2.059850945	1.650695589
Sample345	CASE	>2 yrs	CASE	TRAIN	0.994994491	2.775679943	2.858431192	0.94578078	0.924764837	1.16158589	1.584926297	2.044695008	2.714315687	1.111572524	1.027283397	3.309641524	2.809391186	1.05449712	3.391145002	2.209113416	1.927454083	1.950933058	1.152836775	1.150650339	0.878913712	2.577642963	1.537750949	3.333842231	2.018038526	2.195835321	4.102730284	1.881187149	1.012994149	3.650388401	2.618294161	2.686582597	2.91910495	2.816472681	2.864053083	1.119390691	2.179329824	3.286114702	2.428778304	1.037790842	1.480506064	2.777947053	2.247696612	2.134188191	1.596212487
Sample346	CONTROL	1-2 yrs	MTB+	TRAIN	1.174406858	2.785935863	2.981427567	1.139160173	0.940872273	2.643168293	1.814618752	1.050919933	1.875941603	1.029548286	1.506589258	2.767728633	2.749677118	0.961540062	3.633442663	1.738081121	2.297207179	2.319670163	1.121283624	1.080616269	2.687567115	3.004125754	1.981494063	3.531234327	1.857217432	2.314429684	4.232629331	1.632347272	1.051515777	2.396793384	2.689637365	0.937997556	2.806371985	1.797019869	2.837483283	0.928471282	1.894050706	2.894278295	2.006882254	0.997727156	1.055382985	2.716200574	1.016779328	1.643236724	2.104706845
Sample347	CONTROL	1-2 yrs	MTB+	TRAIN	2.882465023	2.379330807	2.689543052	1.470158112	1.050551018	0.878938917	1.601314499	0.921600924	2.046973942	1.519773114	1.177009646	0.96138862	2.359887423	1.060101162	3.545682285	1.990690462	2.296812562	2.397940486	2.858574424	1.336320205	2.758746398	2.442518858	2.113298595	0.962435864	1.977374407	2.105265912	3.963385976	0.97936469	1.827791803	3.617085566	2.635068882	0.964179398	0.911388373	2.785395403	2.816537432	1.099334806	2.425833707	3.279910202	2.831664461	1.105522139	1.02731354	2.484384307	2.324417106	2.48574174	1.54923497
Sample348	CONTROL	1-2 yrs	MTB-	VALIDATE	1.037601959	2.59238402	3.113347265	1.018316485	1.051997942	0.880317465	1.146634898	0.922999083	2.783230524	1.020168479	1.176983856	2.67219598	2.53427363	1.059432656	3.289255579	1.164056375	1.346173626	2.445580213	3.186592044	1.760603981	1.106472766	0.86771805	1.057891995	0.963851021	1.10510355	2.198444893	3.99575937	1.782594716	2.167282892	3.269626568	2.214983271	0.962764094	0.911509774	2.828132342	2.88655007	1.099465662	2.382927425	3.226868167	2.364019266	1.105763164	2.047680251	2.474415378	2.249180586	2.309443472	1.957496568
Sample349	CASE	6-12mths	CASE	TRAIN	0.983874855	3.077674216	3.5791151	2.465803405	1.250210519	0.922297037	1.148915936	1.072653275	3.133057613	1.081532083	1.968963874	2.797100221	3.106911578	1.057805243	3.444327244	1.06433059	1.979427255	1.093978147	2.14596025	1.168898317	1.099325053	2.916474768	2.073930328	1.006891582	1.814714809	0.933868877	4.507096383	0.880414487	1.560451343	3.611821911	3.002538981	2.839734336	2.781650779	2.952250228	2.927369611	1.035242628	2.327994456	3.715448376	2.805405231	1.001721995	1.108147879	2.522807899	2.300451056	2.48361389	1.953791542
Sample350	CONTROL	6-12mths	MTB+	TRAIN	0.942945562	2.845644578	3.071983262	1.061367604	1.103035506	1.211287179	1.857624162	0.995900546	1.867248019	0.920912712	1.02191937	2.724471979	2.622696421	1.046315097	3.465489702	1.081248576	1.781267483	1.822331284	3.622880759	0.951486673	2.870590059	1.03414655	0.97838996	3.700046178	2.002943669	2.139149525	4.051308569	1.80485121	1.044355807	3.397785433	0.957865473	1.080842979	0.918457219	2.84329636	2.589584684	1.106462296	1.967978555	2.363175654	2.906939322	1.086343868	1.690556246	1.113759866	2.138495483	1.123631175	1.835369222
Sample351	CASE	1-2 yrs	CASE	VALIDATE	0.940141655	2.311454226	3.21998256	2.023958379	1.037060638	0.830057072	1.217900606	2.06978005	2.901179424	0.984985952	3.149845998	2.807179347	2.537246084	1.059726793	3.422084285	1.878305836	2.218848007	2.674976849	1.005057834	1.24679651	2.673932704	2.264472011	2.058114737	3.764261787	1.832358273	1.798485139	4.060682793	1.164551768	1.060867115	3.718930944	2.223405668	3.066367607	0.910110292	3.114371254	2.683470315	1.694777763	2.012089199	3.515686054	1.584432487	1.02683719	2.284930675	2.428124112	2.754887246	2.666237393	2.022297527
Sample352	CASE	1-2 yrs	CASE	TRAIN	0.947196892	2.404420231	3.324963571	1.390020777	1.063249359	2.796389844	2.218767806	0.957111532	2.651227925	1.760068265	2.892509209	3.397662209	2.954345463	1.455575867	3.335572681	1.837317762	2.083387226	2.441439479	0.926490208	1.224079863	1.107708706	2.525504958	1.97421593	3.248683588	2.194460901	2.020638989	4.133153291	1.080195929	1.067405016	3.463935508	2.160027687	1.041243895	0.912362817	3.184999706	2.830279164	1.100166348	2.386811714	3.551241732	2.55476313	0.974989524	1.77819562	2.785027373	2.36708684	2.500412615	1.973310194
Sample353	CONTROL	1-2 yrs	MTB-	TRAIN	1.034189006	0.991256639	2.853521535	2.074900339	1.077338506	2.925499616	1.95538292	2.220025924	3.018587905	0.995163138	3.219242355	3.181947547	2.98631557	1.301946427	3.812961116	2.35447112	2.500633851	2.386419491	3.211428021	1.34200469	2.559238648	2.713630952	1.829838007	3.448305187	2.144301877	1.98764382	4.238441601	0.953215314	2.345682642	3.823179732	0.966645302	2.928942126	2.889290484	3.222515573	3.287220861	2.28258159	2.541711722	3.540818155	2.636033577	1.110807133	2.4195513	2.902067195	2.466267446	2.660042512	1.700202563
Sample354	CONTROL	1-2 yrs	MTB-	TRAIN	1.071601478	2.520801223	3.021279465	1.02060559	0.971746569	1.018382592	1.793645578	1.062740497	2.62662518	1.088802991	2.962959667	0.968458151	2.39640707	1.071672314	3.315479518	0.851899783	2.055157444	2.069830666	3.295019726	0.956347349	1.074506504	2.571784758	1.640407891	1.105044532	2.051501571	1.592589322	4.066602514	0.925389734	1.668593225	3.45884193	1.082430349	1.07381164	1.136802874	3.041175754	3.194694452	0.87872497	2.116772329	3.325545076	2.540168989	0.98951615	1.617021726	2.048290463	2.110985289	2.219306623	1.778568401
Sample355	CONTROL	6-12mths	MTB-	VALIDATE	0.941803781	2.416892101	0.93607074	1.768225231	1.046566499	2.296087973	1.677515323	1.942035582	2.772644465	0.975624557	1.023043209	2.726116666	2.504838116	0.983081243	3.266853382	2.029182883	1.902706871	2.021566579	3.170082289	1.011018699	2.289312267	0.978564308	1.895379242	0.903011908	1.582278213	1.908257071	3.79901635	1.15482019	1.583015841	3.26152577	2.045485275	2.703195627	2.48587386	2.828314851	2.686854354	1.142573691	1.879048325	2.157712948	2.701195723	1.165019348	1.440780525	2.380977563	2.436962225	1.876069752	1.52861897
Sample356	CONTROL	6-12mths	MTB-	TRAIN	1.042732507	1.008362882	2.171038104	1.517855881	1.09478737	2.55922669	1.382810407	1.488419521	1.338122578	0.978115413	2.676254707	3.110531226	1.961163296	1.556371709	3.222040503	1.621814032	1.941866178	1.902972138	3.056010032	1.918598822	1.143787833	1.919555718	1.93338928	3.183889098	1.483449744	1.995891724	4.049770612	1.127347938	1.015083923	3.529966215	0.983640485	2.394297527	2.728801598	2.977151929	2.611657618	2.022671299	2.089611439	3.321496081	2.209277939	1.183656932	1.705547089	1.689282853	1.378451508	1.642281996	1.719832668
Sample357	CONTROL	6-12mths	MTB-	TRAIN	0.999217622	0.977014263	2.824044556	1.934444701	1.216981673	2.669333625	1.395447319	1.624433479	2.170758665	1.04095551	2.175360149	2.509748163	2.307262339	1.059459095	3.371747134	1.602293979	1.021959022	1.460289792	0.888300195	1.07349696	2.61332501	2.342458042	1.062754046	2.959093355	1.69514077	1.958635475	3.782696452	1.456471916	1.050750089	2.938121568	0.952498832	1.090927668	0.88627416	2.120474317	2.558912233	1.144834238	1.358663606	3.224197712	2.62156921	1.012775223	1.026081883	2.305115463	1.138922826	1.975220751	2.008484317
Sample358	CONTROL	>2 yrs	MTB-	TRAIN	1.16789192	2.856152353	3.657780868	2.607321518	1.13492277	2.927423907	2.254188849	1.975279014	1.453637715	2.230792249	3.075971493	3.405848238	3.137489524	1.737265082	3.934654409	2.199056441	2.243553195	2.925218456	3.285741475	1.171570305	1.102900493	2.771791328	2.01677198	3.354560094	2.002173809	2.043521442	3.967623698	1.003011771	1.590401122	3.700207463	2.252273298	2.861754908	2.636537725	3.214718988	3.203315506	2.044758856	2.512609785	3.4076234	2.845731479	1.773185472	3.177361993	2.748190299	2.397757229	2.974951861	1.899642577
Sample359	CONTROL	1-2 yrs	MTB-	TRAIN	1.195401428	2.544759786	2.510481478	1.30864208	0.925814767	2.473097607	1.737741605	1.032520382	2.380241006	0.909928035	2.4111707	2.32274858	2.142016629	0.982395658	2.921554808	2.137639125	1.810075965	1.057491988	3.097683505	1.104787066	0.926242059	2.749196355	1.807639635	3.445973248	1.080008119	1.993782537	3.773135003	1.609279571	1.549003374	3.059949554	2.284944979	2.63013275	2.383580215	2.771861572	2.710523774	0.937192568	2.301342503	3.27336405	2.343266598	1.06362786	1.391273865	2.247214115	2.268366634	1.986448438	1.903749971
Sample360	CONTROL	>2 yrs	MTB+	TRAIN	0.994124704	1.040071718	2.990609914	0.962997285	0.941874408	1.143581035	0.921314123	2.140757163	1.03310807	1.483081706	1.030672574	2.423417437	2.826592177	0.980673091	3.326360717	1.950765569	2.106455567	2.339658173	1.101219052	0.943151092	0.877204955	1.100459695	1.637053439	1.232324006	1.272173192	2.120432486	2.383121434	1.116341137	1.148320521	3.446256608	2.732866166	2.892650864	2.856939165	1.111497814	2.891865221	2.185940886	1.922826258	3.17532555	1.936504086	0.934025065	1.646660002	2.751758789	1.123044158	2.351669654	2.16166533
Sample361	CONTROL	1-2 yrs	MTB-	TRAIN	0.864785537	2.8097778	0.991794274	0.884934583	0.917378884	2.494684755	2.013383303	1.023834671	2.703003561	0.918344017	2.58520312	2.997468752	3.210793267	1.043798169	3.397352083	1.797236842	2.568105034	1.954262463	3.11238266	1.287133574	0.924682309	2.380960942	2.353061256	3.285714978	1.079215069	2.196418428	3.993958375	1.123904241	2.030427545	3.689064599	0.811783291	1.141424276	1.12341561	3.243284844	2.990121078	1.92360164	2.35979352	2.451984492	2.45745836	1.766898987	1.840014899	2.566310296	2.53132429	2.378637814	1.027884113
Sample362	CONTROL	6-12mths	MTB-	VALIDATE	0.954388965	2.602215561	2.643898432	1.921475398	1.098012209	2.260098477	1.584168173	1.500769671	2.61941684	0.925717867	3.104960108	3.160469667	2.788777869	1.423183978	3.149007116	1.591441152	2.433803613	2.270895885	3.165567402	1.092734566	1.064726813	2.807953698	2.036066727	3.49348671	1.83989707	1.375648058	4.035617794	1.102793387	1.121299444	3.278972719	0.953013847	2.893814232	0.890363738	3.169795941	2.963708558	1.148939451	2.274458701	3.391434621	2.79270402	1.467491026	1.727946197	2.695898404	2.356979595	2.338777016	1.764527736
Sample363	CONTROL	6-12mths	MTB+	TRAIN	1.018721229	2.846413455	2.848998994	1.033069921	0.955769051	1.159121943	0.853514686	2.541738411	0.959187849	1.022647468	0.900059373	2.899570114	2.56473944	1.002897164	3.256791655	1.896765633	1.0268952	0.943690272	1.109758497	0.854738197	0.877874435	2.428654341	1.602173254	3.092554375	2.034105873	1.483112236	3.750014958	1.028134921	0.948538745	3.403503691	2.527071553	1.041728828	1.110706165	1.076567057	2.754811126	0.919117722	2.294248631	3.190997016	2.344885526	0.968500326	1.77439374	2.420988	2.454014763	2.363576492	0.928983531
Sample364	CONTROL	1-2 yrs	MTB-	TRAIN	1.030176521	0.943972004	2.763543467	1.352149898	1.041562765	1.1623158	1.807178464	1.134010702	2.466096644	1.043483223	0.902143549	2.695449904	2.598239281	1.030840191	3.325147112	0.889591983	2.140208045	2.244271495	3.396069112	0.855063559	0.920087168	2.356137243	1.657739831	3.088037189	1.009707644	1.896920678	3.865739538	0.977601821	0.949992219	3.399794138	1.153976552	1.038610776	1.107210267	2.724046096	2.520088904	0.919007687	2.098760009	2.102194761	1.718507733	0.970234545	1.585234455	1.072988208	1.07565281	2.475187539	1.638765971
Sample365	CONTROL	6-12mths	MTB+	VALIDATE	1.043824904	1.02123454	2.893388266	1.073814296	1.320584291	0.8709502	2.122964537	2.35747724	2.542697201	0.965387278	1.025277786	2.854760542	2.518316135	1.070877883	3.289589633	1.709793842	2.077861696	1.656178974	0.965929757	1.19849716	1.144785365	0.920920116	1.006823335	3.253586351	1.005818695	2.090589611	4.008314673	1.286837245	1.062902169	3.406045929	2.682920285	2.757883035	0.981046153	3.01462963	2.876816555	1.68375277	2.239061422	3.074089472	2.648027739	1.11890259	2.021999601	2.630769665	2.166263929	2.36794917	1.093123396
Sample366	CONTROL	6-12mths	MTB+	TRAIN	1.126128863	2.394925293	3.147368165	1.445967273	0.953362831	2.72311736	1.692342889	1.043932499	2.46656354	1.107790469	1.021588814	2.920165347	2.423312987	1.874604569	3.521982906	1.974871464	1.706859422	1.034777883	1.11839319	1.320763021	3.298271126	2.377624871	1.893899033	3.647973226	2.262297306	2.015667409	1.050167399	0.934156545	1.045547337	3.731728921	2.061096793	0.950477558	2.730504994	3.169865108	2.596234097	0.925907274	2.159438199	2.34602088	2.489293832	0.997559169	2.008729375	2.608874144	1.058447151	2.280976359	1.913630162
Sample367	CASE	1-2 yrs	CASE	TRAIN	0.994931514	2.702067014	2.468576729	1.897830839	0.925633528	1.16066811	1.911916954	1.04488072	2.126369293	1.110663055	1.027437552	3.053049402	2.648206182	1.210434655	3.264521417	1.54785391	1.882754609	2.044370481	3.05557667	1.216704646	2.316439475	2.64065182	1.946660547	3.390416506	1.837585712	1.658889507	3.733964738	1.112732624	1.688246472	3.3060572	1.006369306	2.943537052	1.144722982	3.020146491	2.877052791	1.119682911	1.853721841	3.38774058	2.573471782	1.036895482	1.737350231	1.064025332	2.107158661	2.221316118	1.665178215
Sample368	CASE	1-2 yrs	CASE	TRAIN	2.864766193	2.670895813	2.793851918	1.068169323	0.947842406	2.436194688	2.339381255	1.059246741	2.249714605	1.485464946	1.083734451	3.255550771	2.860182774	0.975713216	3.343398736	1.865584509	2.387354192	2.763341517	3.382795371	1.338093714	1.076529554	2.717604992	2.296821796	3.678081418	2.681907493	1.771257405	4.199041708	1.090926358	0.988632505	3.402052466	0.84113114	2.894120528	2.742961954	3.209721329	3.082479794	1.151139788	2.45575501	3.444342833	2.635455275	1.41498778	2.05835237	2.511592989	1.03284714	2.6460304	1.794553427
Sample369	CONTROL	6-12mths	MTB+	TRAIN	0.977284837	2.728798578	3.095653918	1.945324176	0.932660512	2.649772424	1.744189808	1.052133029	2.73899358	1.103321013	2.539017143	3.208164123	2.601553541	0.99492284	3.693425714	1.706932137	2.237364041	2.083038101	3.167532873	0.854355659	0.853820786	2.420733286	2.217989175	3.34418698	2.235897811	1.763151636	4.013131494	1.108905365	1.06794252	3.300200933	2.831220311	2.647640981	1.029904699	2.984739649	2.834880359	0.930066068	2.562728055	3.336263121	2.759362651	1.087383023	1.767738973	2.442685415	1.946548028	2.333782883	1.802836441
Sample370	CONTROL	1-2 yrs	MTB-	TRAIN	1.169804656	2.132180434	3.17541809	1.467529023	0.928840522	2.161682958	1.18348242	1.054271615	2.577151701	1.876220511	2.955128772	2.536758049	2.579477923	0.964281262	2.939550024	2.348334995	1.801868798	1.059988842	3.227660785	1.078374166	1.046714109	2.86869745	2.421079239	3.483762131	1.933827354	2.627577238	4.383151837	1.675595101	1.189293389	3.813128982	1.038310474	2.757128418	1.120380129	3.270739607	3.065747615	1.920029274	2.564848218	3.395942076	2.318337528	0.998279633	1.818945404	2.576774039	2.218569864	2.42273223	1.902630506
Sample371	CASE	6-12mths	CASE	VALIDATE	1.075556971	2.719350509	3.203094733	1.733492695	1.190147017	2.715351746	2.188231574	1.358938375	2.622279116	1.451082018	1.101015601	3.027970603	2.632637214	1.023264598	3.294238796	1.498513807	2.173836809	2.350411143	2.969677948	1.153502187	0.919433001	3.033428124	2.066429723	3.231153131	1.640366294	2.14910019	3.91362984	1.9472838	1.922897254	3.398703975	2.300596021	2.600129593	2.503308299	2.97900102	3.109410903	2.174927713	2.363719086	3.248848889	2.404025355	1.391153898	2.154989405	2.674076367	1.992947321	2.594405365	1.875135301
Sample372	CASE	6-12mths	CASE	TRAIN	1.174097987	2.703923234	2.761391676	1.680694769	1.053973649	2.493661211	0.993424642	2.081257397	2.901183384	0.980549315	3.002812199	2.935542566	2.64357134	1.095442415	3.350786444	2.03004181	2.151137537	2.053413056	1.037225276	1.01316921	2.595453095	2.642236915	1.964424363	3.364333387	2.167972624	1.392129696	3.892095772	0.942103753	2.005019711	3.407772275	1.137240297	2.689210544	1.135604725	3.016557121	2.758282236	1.602695534	2.257295699	3.29569394	2.533150291	1.063467245	1.244954877	2.435644719	0.986315252	2.030023042	1.878866665
Sample373	CASE	6-12mths	CASE	TRAIN	3.040940622	2.931013477	2.788810114	1.726951903	0.92795178	1.072646408	2.391812542	1.047099117	3.116209791	1.075462399	2.829926188	2.907642221	3.190249364	1.00685167	3.594816944	2.012839991	2.389886726	2.623167678	3.195542587	1.144218697	2.525167554	2.243628758	2.345643984	3.576012029	2.635385407	2.008330338	4.195103341	1.143503657	1.63307321	3.835324377	2.462334056	3.050872657	2.739509524	3.287228933	2.97480427	2.242362801	2.769250857	3.498676452	3.147930945	1.384233119	1.064783259	2.781002531	2.077267327	2.636609917	1.885358562
Sample374	CONTROL	1-2 yrs	MTB+	TRAIN	1.185293468	2.538922353	2.895983388	1.131394541	1.109420696	2.512298347	1.204067379	1.018885115	1.01848493	1.136018889	1.078141596	3.112883279	2.664552347	1.104721236	3.579282041	1.102496607	1.963363829	1.957190102	1.119515076	1.082184311	1.026742488	2.244266586	2.052018592	3.206898411	1.824476089	1.126834561	4.183491023	0.932167038	2.032274879	3.444095481	1.193566225	0.945418556	1.115707846	3.056315992	2.948392995	0.926898801	2.538219247	2.329235174	2.356629178	0.997577745	2.054294109	0.93735357	1.020263242	2.600550368	0.995034333
Sample375	CONTROL	6-12mths	MTB+	TRAIN	1.082065629	2.673012015	2.889110158	1.530187158	0.936646525	2.688414037	1.228152274	1.854851137	2.482372535	1.125205073	2.911418992	2.886456264	2.593545956	0.979967079	2.812486135	1.981155012	1.885559608	1.051927939	3.031130432	1.152793281	2.47581394	2.73347582	1.577978492	3.111421692	1.903532598	1.575961822	3.547676595	0.904566418	1.671217186	3.334907965	2.628544952	2.588189475	1.118385023	1.136152528	2.5575724	0.929428549	2.081788316	3.228994266	2.559038614	1.291401573	2.079831484	2.485015726	1.522149698	1.958982767	1.28968682
Sample376	CONTROL	1-2 yrs	MTB-	TRAIN	1.090099838	1.016554966	2.980189521	0.914211168	0.954352804	2.530687228	1.754752517	2.29005303	2.910306658	1.06833426	1.090969859	2.937240641	2.432975795	1.04610698	3.562023031	1.932558248	1.250428639	2.084901933	2.036487913	1.07336598	2.495938041	2.689613369	1.022768142	3.506515866	2.339061088	1.732988507	4.097840069	0.963571493	2.240461377	2.755128431	2.474595605	2.928092069	2.508762222	2.695832809	2.969430247	1.150666852	2.418708775	3.441822467	2.1611189	1.003816705	1.68358792	2.515978082	2.189004996	2.533130758	2.030445833
Sample377	CONTROL	1-2 yrs	MTB-	VALIDATE	0.957771542	3.02671895	3.677341799	2.170036614	1.161935423	2.951337222	2.045825758	1.604555958	1.510788201	1.007881381	3.062983011	3.189592732	3.104448432	1.315836764	3.550633851	1.12021382	2.340414339	1.905933046	3.291990783	1.427060709	2.776224945	0.946562081	2.028102855	0.934598969	2.202894034	2.027898974	4.212858074	1.571484733	1.103694874	3.83505914	0.872174718	2.920020471	2.706889238	3.388349067	3.006118254	1.109343458	2.313145811	3.558391686	3.128595504	1.271422773	2.133861261	2.290887646	2.50514886	2.373150867	1.941935531
Sample378	CONTROL	1-2 yrs	MTB+	TRAIN	1.009793743	2.409387629	2.863702002	1.501025249	0.996196671	2.654160614	1.919327923	2.110728286	2.413491976	1.038103607	3.01479752	3.180476106	2.944447217	1.02095722	3.803429207	1.746004725	1.945613892	0.92861927	2.182719709	0.853464398	3.048501216	1.15679352	1.947757044	3.471253704	2.372311919	2.119470674	4.225007045	1.043611057	2.557290905	3.643088121	2.248922445	3.071029705	2.462704597	3.002897915	2.662283785	0.920016916	2.111752313	3.352780533	3.048908156	0.960143493	1.98392915	2.493397459	2.025369722	2.574555794	1.855674336
Sample379	CASE	1-2 yrs	CASE	VALIDATE	2.838056917	2.247929909	2.872643448	1.738085784	0.960692059	2.502304027	2.32589533	2.335178383	2.919206713	1.332594894	2.964651047	2.717759816	2.487254189	1.45698816	3.09056634	2.01390479	1.533996081	2.194806374	3.30531725	1.463416246	2.385707873	2.757004129	1.098823589	3.434519746	1.61010265	1.808857759	3.943310339	1.612588928	1.612660799	3.400383535	2.21114554	2.940464349	2.648318163	2.59723468	2.826822217	1.148697302	2.214204416	3.393056101	1.864073491	1.399698677	1.731352533	2.720426717	2.330865462	2.330409376	1.692262574
Sample380	CASE	1-2 yrs	CASE	VALIDATE	0.937208889	0.971071706	2.768057987	1.057682862	1.514311023	1.215076825	0.989386254	2.563823697	1.017414635	0.924467084	2.592094855	3.108989592	3.042982807	0.985538851	3.453657799	1.98934184	2.373545917	2.068494946	0.944200174	1.275816781	1.117233493	1.030484545	1.861260301	0.853021538	1.01290635	2.266233003	4.119120706	1.101486116	1.131958925	3.547006473	1.735155122	3.049969609	2.641148367	3.284626939	2.762171151	1.1962971	2.362697896	3.453563519	2.721914469	1.387345684	2.190092683	2.808362363	1.007694856	2.24009801	1.717604681
Sample381	CASE	1-2 yrs	CASE	VALIDATE	1.026793191	2.681016033	3.051320581	2.125411865	1.396783118	2.892384284	0.861789306	2.264285912	2.65710396	1.09702166	3.025008883	2.646588819	2.685497257	1.024471689	3.224521682	2.20394471	1.667671333	1.897879927	2.948816834	1.516207016	0.919320502	1.087600983	1.833771918	1.062717268	2.487239428	1.933978591	3.870019344	1.026483822	1.430736618	3.702198726	2.584978581	2.577039714	2.879832729	3.169302456	2.717721889	2.092749586	2.248391565	2.406349442	2.890649562	1.400493615	2.114782311	2.831538991	2.406323313	2.266456089	1.552834606
Sample382	CONTROL	6-12mths	MTB-	TRAIN	0.961960617	2.316607556	2.730507213	1.855352742	0.999626999	0.865581281	1.088841372	2.695689516	2.747991119	1.748981926	1.125390802	3.336216777	2.64223767	1.476302957	3.527305999	2.288777404	1.688715273	2.014129362	1.960113029	1.265986242	1.098560427	2.602706287	1.732668348	3.58665674	2.326410844	2.09299787	4.141278838	1.132770585	1.452710997	3.683467694	2.329100891	3.091227123	2.169003757	3.320828596	2.895535946	1.094662757	2.492679027	3.505222867	2.798291406	1.014458094	1.979219626	2.40460464	1.962231307	2.64776805	1.862896584
Sample383	CONTROL	1-2 yrs	MTB-	TRAIN	0.865994776	2.572372214	2.909542057	1.424509785	1.249273439	1.064244008	1.677868974	1.018716548	2.780119364	1.415078281	0.908458756	3.232937232	2.885930097	1.075180195	3.376832421	1.891810024	2.493968196	0.985194614	3.340995889	1.486249252	2.754354122	2.803781541	2.00282883	3.211677748	1.670662052	2.411958876	4.073329636	1.125631472	1.10790462	3.42371347	2.334757312	2.993855139	1.060085077	2.470229901	3.059307514	1.009586769	2.318393562	2.918410172	2.326250923	1.056563807	2.245954745	2.690035925	2.827847599	2.45642289	2.307764129
Sample384	CONTROL	>2 yrs	MTB+	TRAIN	1.084859482	0.897864946	3.696702669	1.052197784	1.194803866	2.553613391	2.068218173	1.152834736	3.099676595	1.003653521	0.90508027	0.96835891	3.186236632	0.973106598	3.880506446	0.884435151	2.392299002	1.896659591	2.873499728	0.94898181	0.880123409	1.192325524	2.651455422	3.632215311	2.374651589	2.176325431	4.236831533	0.935269957	2.249143435	3.572213725	1.113443888	2.638612117	2.822140693	3.007075438	3.01372146	0.876220538	2.316328781	3.480299758	2.084087801	1.399434034	1.696841535	0.95817004	2.170872609	2.905621853	1.822002687
Sample385	CONTROL	1-2 yrs	MTB+	VALIDATE	1.05866641	2.450986032	2.625180303	1.125112583	0.937144512	2.563365264	1.039364067	1.027324313	2.390358057	1.124684182	0.970066759	3.081378034	2.846009878	1.056336754	3.212254437	1.549402344	2.516996605	2.39884778	1.033672619	0.966828497	1.215109334	2.332264402	2.111423425	3.020416924	1.624992346	1.870302687	3.973468051	0.959872516	1.755317556	3.317034759	1.046859104	2.794494131	2.446295786	3.17753576	2.799364027	1.890429616	2.085344853	3.439752751	2.362099268	0.983400953	1.544941903	2.28749279	1.986077654	0.969855448	2.231499402
Sample386	CONTROL	1-2 yrs	MTB+	TRAIN	2.810604322	2.741385002	3.005779079	1.783922102	1.02712374	0.839408683	1.060954589	1.977846463	2.72214492	0.994819071	1.025277825	3.218335293	2.900267657	1.058436254	3.512273014	2.052384949	2.129800449	1.705989669	3.19996725	1.957352391	2.724287273	2.764465517	1.88653896	3.541356709	2.163336131	1.994096156	3.877824446	1.04858179	1.377088375	3.697637809	1.914309691	3.203330842	0.900518279	3.251857826	3.036770033	1.987529739	2.309104903	3.488241849	2.777776674	1.505573551	1.669051237	2.749406642	2.405224861	2.235954588	1.685738118
Sample387	CONTROL	>2 yrs	MTB+	TRAIN	0.999035475	2.80205744	3.284195975	1.940403412	1.116410995	2.704730486	0.972784111	1.891407165	2.23024001	0.908176395	2.921800204	2.905281434	2.516943442	1.295758899	3.429164506	1.787186338	2.148191118	1.922621634	0.927809874	0.948977851	2.442374828	2.47118558	2.006143723	0.837131559	1.692515547	1.94400592	3.801262717	1.132062283	1.856536504	3.657182602	0.970793024	2.829472169	0.986963955	3.029802984	2.738955481	1.213679304	2.669275897	3.275894403	2.539035647	1.062601857	2.168506637	2.413181694	1.021181213	2.43271735	1.670473477
Sample388	CONTROL	6-12mths	MTB-	VALIDATE	0.966263774	3.303953161	3.270947947	1.904282086	1.13310077	2.817333723	2.707222428	2.210154113	3.02335938	0.892402905	1.09121124	3.619995474	3.146120235	0.995844642	3.21128037	2.313349957	2.179714705	2.178557764	1.557991166	1.104855749	3.02016714	2.916364586	2.486881732	3.762957226	1.992216971	2.236876065	4.402998567	2.239908947	1.6134844	3.32260068	3.003948932	2.79907287	3.032096663	3.614975598	3.129289582	0.937140706	2.442510342	3.719349053	3.18753752	1.071595507	2.93972331	2.68724017	2.591061854	3.092577593	2.006461341
Sample389	CASE	6-12mths	CASE	VALIDATE	1.005909001	3.107246995	3.479709504	1.049522882	0.971460889	2.816977819	1.789376443	2.628538249	3.380428591	1.063248141	0.901634312	3.239829545	2.843652622	1.00872789	3.392615041	1.62552915	1.4888	2.186032737	3.343116616	1.125989656	2.636068169	2.695826187	1.212375752	3.267259494	1.636125329	1.611778693	4.244341011	1.33413227	1.971567967	3.492992261	1.053189055	3.020365178	3.254261403	3.285555414	3.186804366	2.091643347	2.081975323	3.734220795	2.716324625	1.253385662	1.868048927	2.756281667	2.263305975	2.2536742	2.017509094
Sample390	CONTROL	1-2 yrs	MTB+	TRAIN	1.124355808	3.228637105	2.848001157	1.040847175	1.074702392	0.902392655	1.808210427	0.944958041	2.666663203	0.997750679	1.125163721	3.099702007	2.559769284	1.064608723	3.68107474	1.887839937	2.264076645	0.923016267	1.949597436	1.404615055	1.143098301	0.889282703	2.422446671	3.265351558	2.341284935	2.330007428	4.349569699	0.925876866	2.101063834	3.245854747	0.964079309	2.505896509	0.887468197	2.97732548	2.966477629	1.146137147	2.561630369	3.371305618	2.340418424	1.055904651	2.261769152	2.670692961	2.61359506	2.885771129	1.068555623
Sample391	CONTROL	1-2 yrs	MTB-	TRAIN	1.044009828	2.68171943	3.279349605	1.804823608	1.135480286	2.638447971	2.241914014	2.282212032	2.228169291	0.926847876	2.723726322	2.228547862	2.728473023	1.040971076	3.457174659	1.634551281	2.267285874	2.032860173	3.017167996	1.156490636	0.923293965	2.316247942	1.865575433	3.24295652	1.906638971	1.77566006	3.966402955	1.126890165	1.595276817	3.343720414	2.538688392	2.660523991	1.121006021	3.228441872	2.606743884	0.932392419	2.101276525	3.253507755	2.467371824	1.121848435	1.580327221	2.406861501	1.01529709	2.204446479	1.982448119
Sample392	CONTROL	6-12mths	MTB+	VALIDATE	1.08283166	2.667608463	3.533848859	2.107820656	0.933042566	2.868051477	2.235721082	1.023121364	2.655292202	1.615555586	1.021514443	3.280722052	2.834681506	1.004288829	3.301271966	1.639161814	2.523426437	1.955106926	3.401223116	1.079114938	2.519613761	2.526294347	2.419724984	3.438871088	1.866145764	2.094439577	4.203884322	0.964663681	2.017623202	3.774116544	1.042636929	2.708418799	2.848727613	3.231225606	3.123508147	1.630074244	2.57494992	2.579505775	2.890647619	1.391744964	1.893023231	2.34707264	2.766290688	2.555117005	2.336600431
Sample393	CONTROL	>2 yrs	MTB+	TRAIN	0.945492424	2.721773996	3.042903857	2.086655763	1.060117896	1.23958576	1.240639681	0.96894494	2.720663103	0.947500337	1.021479086	3.046208611	2.698468755	1.015645053	3.566837024	1.091469262	1.050961665	1.035240604	0.928546088	0.958003823	1.110579648	2.499549953	2.266253501	0.875512646	1.717109725	2.302398956	4.056928623	1.088842014	2.286863502	3.198208346	2.846161759	2.796567812	0.913833439	0.906275889	2.895518413	1.101679548	0.929675127	1.124139264	2.825939555	0.963136129	2.268557384	1.074846182	1.867906577	2.866952432	2.007931747
Sample394	CASE	1-2 yrs	CASE	TRAIN	1.071084134	2.722112652	3.090086745	2.431059168	1.540058359	2.693983012	1.849899035	1.157319232	2.510451079	0.995573214	3.03535991	2.814326622	2.738152977	1.102230262	3.635969049	1.530898391	2.378077256	2.943440653	2.418780484	1.64742843	3.413453949	2.607533818	2.368867612	1.051709994	2.389987599	2.128315814	4.181047894	1.135720219	1.509482984	3.478765686	2.284761088	2.480698564	2.374722733	3.702286532	2.761255879	0.878532667	2.858443898	3.345903839	2.763725138	1.220234204	2.68774007	2.43688037	2.634303555	2.749785412	2.374243633
Sample395	CASE	1-2 yrs	CASE	TRAIN	3.099553059	3.177137281	3.356062989	2.60755322	0.944788358	3.302423496	2.784607673	1.043703874	2.785858875	1.334674366	3.363143686	3.502916378	3.204901838	1.277645075	2.961409912	2.245239716	2.754799611	2.431252518	0.999628533	0.853404672	2.329371682	3.14296861	2.521730898	3.640420145	2.235798944	1.897746986	4.329263492	1.114165262	2.114443948	3.769927678	2.694469937	2.744848563	3.017342294	3.379643837	3.66413499	2.437502495	2.808958427	3.88812424	2.769192638	0.935280774	1.781567922	2.79264523	2.874753317	2.651283664	1.46605685
Sample396	CONTROL	6-12mths	MTB-	TRAIN	1.037238923	2.782848505	3.172692669	1.110852571	1.145193005	3.176511672	2.103431443	1.013360909	2.868226722	1.138981115	1.021858564	2.729087388	3.198034224	1.00256642	1.106948287	0.96621301	2.677159608	0.990998989	1.142942138	1.077501939	1.149927609	0.956575678	2.557126572	1.196778972	2.068432994	2.495211769	2.831761233	1.872855216	1.792326779	3.743382435	1.032831011	2.89135214	1.017304762	3.263083818	3.044528468	1.07025396	2.757114414	3.369205345	2.685518966	1.526234863	1.014517461	2.494144144	1.026928407	0.949255802	2.152986957
Sample397	CONTROL	6-12mths	MTB-	VALIDATE	1.050992198	2.852759347	2.890709466	2.376151268	0.982995582	2.662328808	0.923562595	1.103976655	2.529963102	0.996968865	0.901627169	2.91626974	2.681160466	0.993104949	3.212452303	2.230732028	2.197807942	1.860172213	3.345774732	0.94339885	0.876140588	2.571024541	1.895497736	3.175335605	1.998544936	1.971869795	3.931121726	1.069270312	0.979719176	2.807842024	2.222601975	2.866648228	2.707418669	3.111056644	2.986973033	2.145734367	2.265713247	3.361535374	2.458488184	1.015078402	2.210718525	2.63411829	1.109623112	2.076137515	1.834240171
Sample398	CONTROL	6-12mths	MTB+	TRAIN	1.028062982	3.031394656	3.252586515	2.181630824	1.048837473	1.154875456	2.284756994	1.737442611	2.881751214	1.045446445	0.901830103	2.469184521	2.925307149	1.026904077	3.523074982	2.022610724	2.742020993	2.843761688	3.247332157	1.835137243	2.744660633	2.760346268	1.993982346	1.067326706	2.657207601	2.234977842	4.023596882	1.125451059	1.976673907	3.882619217	1.161415701	3.103258164	1.107499802	2.736892464	2.422251666	0.919300976	2.002848219	3.256187689	2.62782093	0.966219949	2.054943982	2.034047393	1.077901458	2.560292306	2.294660816
Sample399	CASE	6-12mths	CASE	TRAIN	1.000174167	2.743649551	3.161579387	1.000167833	0.978827961	3.254510461	0.885000814	1.099690878	1.08544319	1.055727055	3.57097391	3.892403635	4.07542117	0.997675859	3.779125587	1.000059513	2.140615047	1.132602362	1.004063253	0.852712578	0.89883405	1.138809805	2.486912055	1.193365083	2.022928159	2.564118348	4.899044351	1.713359468	2.169242589	3.9049176	1.060705944	1.074951937	1.109993454	3.302248439	3.317902631	0.921747923	2.921840222	2.603333551	2.572050697	0.951189755	2.056425713	2.30006107	2.682948285	2.90660779	1.666369795
Sample400	CASE	6-12mths	CASE	TRAIN	1.158167314	0.998459271	2.874376201	1.392534553	1.134588986	0.950472846	2.327291227	1.043575468	2.290818619	1.110843908	2.826878494	3.361979236	2.832929628	0.979394788	1.079952963	1.080914593	1.010306904	1.064767168	1.002167925	1.598108395	2.546271859	0.84806286	1.946104863	1.035722746	0.988663796	2.067977974	4.165922179	0.908214923	1.976872203	3.515530213	1.219097358	0.962471223	1.058799764	1.118286274	3.11482531	2.321929386	2.455023631	3.49647051	2.506398288	0.998593754	1.937234163	2.56339587	2.60026586	2.799427047	1.013808413
Sample401	CONTROL	>2 yrs	MTB-	TRAIN	0.976990812	2.77702757	3.007648195	1.602174206	1.125221526	1.188769481	1.894401434	1.017568077	2.570876682	0.899833129	1.023622869	2.609384091	2.42568667	1.102365451	3.391261218	1.074308713	2.02673808	2.720802876	0.940471231	1.833977675	0.88287382	1.056014064	1.049272668	2.954320905	1.902516846	2.082744047	3.975393479	1.588638378	1.029729256	3.406970694	2.82176957	2.712178018	2.792421573	2.829220945	2.776560646	1.111610547	1.985495567	3.440641968	2.979137374	1.064330519	1.93106401	2.587368873	1.755018689	2.207004228	2.109530287
Sample402	CONTROL	>2 yrs	MTB+	TRAIN	1.067169654	2.348672629	2.462612699	0.876282495	1.22870709	2.388580258	1.443552441	1.505945786	2.796989528	0.927117355	0.907765722	1.835557386	1.089169081	1.729274211	3.886108826	2.488712656	1.119825631	0.981335198	1.030572992	0.951495033	0.92325302	2.718538838	1.020687028	0.982242602	1.855715494	1.550101025	4.013141863	1.123837322	1.592761996	3.501794888	2.651012358	2.711630804	1.056154823	3.023292256	2.67407763	1.005702947	2.047199797	3.376666627	3.025063031	1.054344823	1.67509175	1.58252999	2.375932509	2.313763688	1.669368998
Sample403	CONTROL	>2 yrs	MTB-	TRAIN	1.147417755	2.386820906	3.027300672	1.449863972	0.979622128	2.337812974	1.880331835	2.137280244	2.893322224	1.436313714	0.95943238	3.258149006	3.003104985	1.074876998	3.42969264	2.027574301	2.381475534	1.046833448	3.323272651	1.591372008	2.770978958	2.954399846	1.960217477	3.452007953	1.590433965	2.40077346	4.087345718	0.918885393	0.947377652	3.518846229	2.257485476	3.138384969	1.1360244	3.112097304	3.001094587	1.852785101	2.355208678	2.990327525	1.903373108	1.280425435	1.88580642	2.202635529	2.416521158	1.60673296	2.118707442
Sample404	CASE	6-12mths	CASE	VALIDATE	3.543909063	3.018647227	3.599591821	1.170835031	1.237589772	3.262734929	2.893130987	1.663960838	3.340337443	1.740333651	1.041196962	3.13638455	3.011246713	0.969074291	1.113138342	2.819429417	2.927032029	3.096912727	3.469264521	1.845882891	1.065362463	2.736482533	2.542018486	1.210287169	2.227641012	2.162803507	4.353568614	2.236599743	1.503572473	4.22046956	3.004185011	3.119494429	1.125592145	3.11792042	3.655906044	2.411720843	2.567424941	3.898000206	2.749098117	1.541338756	2.285585704	2.943832668	2.848000894	3.018605022	2.238813522
Sample405	CONTROL	>2 yrs	MTB+	VALIDATE	1.070290916	2.915083953	2.882391217	1.351920422	0.929956412	3.069758853	1.519976101	2.234802629	2.784684187	1.132215137	2.532540792	3.013740002	2.875635419	0.964011281	3.530830659	1.987989256	1.563946143	2.289925884	1.124147822	1.078566451	1.151221987	3.036650529	2.025177874	3.085331263	1.871504177	2.09419473	4.170641334	1.17023701	1.005619549	3.297028776	2.00493759	2.700196008	2.906053073	2.950195615	2.878609793	0.931037015	1.847039467	3.36505465	2.629558319	1.333745402	2.490330322	2.666667429	1.057201307	2.62279101	1.880921395
Sample406	CONTROL	1-2 yrs	MTB-	TRAIN	1.186080463	2.838712653	2.902241325	1.133645679	1.111662531	0.814528565	1.201789466	2.034476325	2.635153447	1.133766779	1.077588135	2.36060539	2.249891696	1.104392097	3.533774664	2.194828843	1.893076002	1.042165639	1.120013328	1.081714843	1.028944793	0.826874093	1.635652345	3.76533863	1.757577452	2.201641706	4.050626489	0.93002162	1.048953528	3.636199588	3.061003649	2.790946568	1.116175904	2.785303066	2.616711931	0.927340745	1.691689039	3.319032774	2.74542406	1.139023999	1.843100964	2.570827408	1.814007033	2.033996627	1.725203444
Sample407	CASE	6-12mths	CASE	TRAIN	0.949368115	2.825048037	3.404815266	1.382670131	1.05051426	0.817485659	1.920631294	1.490091633	2.520775254	1.262164585	1.022705844	3.821647811	2.697559892	0.960163695	3.940836059	2.37845959	2.137153851	1.920289466	1.881864543	0.965395756	2.694980609	2.57312356	2.149781228	3.783980862	2.673196405	2.085040533	4.117794779	1.585852567	1.889020507	4.026257681	1.964842262	0.98104823	2.167539659	3.30162494	2.811711897	1.146598373	2.351887864	3.330394648	2.464793983	1.032026706	1.888534367	2.590437496	2.977039403	2.675172839	1.954275753
Sample408	CONTROL	1-2 yrs	MTB+	VALIDATE	1.081032834	2.720686805	2.982865141	2.155879327	0.993445414	2.88123095	1.868475292	1.965568081	2.712596119	1.066608241	0.956605933	2.771918404	2.657398998	1.082514956	3.466785395	2.139983758	2.398725185	2.458077886	3.29258861	0.951288851	0.825884104	2.868602398	2.343603237	3.30658802	2.430522327	1.927970113	3.993961515	0.904117169	0.952973972	3.637308954	1.104697739	2.703643545	2.783237205	3.178115363	2.85806598	2.003004121	2.046694738	3.432294995	2.38485423	0.99483898	2.781055678	2.628577028	2.186055146	2.537526572	2.052812087
Sample409	CASE	1-2 yrs	CASE	VALIDATE	2.642863998	3.126907255	2.670723174	2.110818301	1.029668142	3.160199309	2.278894694	1.121884975	2.551853413	1.030068052	2.980999234	3.450617797	2.825040462	1.329375577	3.061832342	2.111704203	1.581219021	2.099985336	3.309553913	0.970709247	2.478384209	2.989353936	2.020748677	3.195740985	2.297712068	1.91131898	3.988433489	1.409044797	0.969630665	3.855759628	2.628199222	1.063751367	2.653483892	3.030782393	3.062602639	2.139513305	2.421322699	3.516318227	2.33616714	1.352088628	1.902859354	2.530021422	2.292506128	2.452376219	1.570087652
Sample410	CONTROL	1-2 yrs	MTB+	TRAIN	1.121249165	2.380125195	2.701971071	1.05695795	0.958749751	2.342185557	0.990099461	1.0629988	2.070327996	1.52163153	1.061410322	1.052614143	2.302224325	0.972856731	3.661470579	1.780093333	2.195528604	2.332449248	1.000146759	1.092911736	2.878329856	2.469828261	1.730946	0.931779657	1.864626428	2.338387363	4.126545777	1.102217824	2.189420904	3.61849467	2.725934801	0.98617811	2.234252571	2.942073392	2.561212095	1.149038113	2.356015815	2.271288288	2.699033166	1.053530546	1.004572242	2.135253713	1.041092568	2.541634197	1.790582361
Sample411	CONTROL	>2 yrs	MTB-	TRAIN	1.141890741	2.686335232	2.978318606	2.359055945	0.981294035	1.22481478	2.161454919	1.072501186	2.717528397	1.079008708	1.023456367	3.16806632	2.831230319	1.501537154	3.559609263	2.183174581	2.572138243	2.456684374	3.370367778	1.090794617	2.466085179	2.760430997	2.406812574	3.572289045	2.551772209	2.214746334	4.136084206	1.108067378	1.927760778	3.416216144	2.475814516	0.978386129	2.921174219	3.172893558	3.248280821	0.921607249	2.438511254	3.658046816	2.802528161	1.456926234	1.797701058	2.983178847	2.481941649	2.307679591	1.879874492
Sample412	CONTROL	6-12mths	MTB+	TRAIN	2.843471962	2.873571266	2.967955476	1.206921779	0.956935625	2.821031493	1.891892481	1.064520839	2.795330015	1.116664481	2.95616239	3.191310848	2.893368614	1.132968141	3.562671818	1.946606371	2.556529189	2.194377635	2.428468084	1.354092356	0.93349269	2.477680242	2.412197857	3.198393142	2.311811333	1.761193419	3.846253157	1.112447965	2.27842381	3.607042204	2.943975787	2.777707956	0.835224686	3.22264869	3.156693087	2.005824041	2.674051776	3.609788891	2.370858574	1.289733752	1.457241412	2.57576139	2.714065579	2.786694116	2.198290948
Sample413	CONTROL	1-2 yrs	MTB-	VALIDATE	0.989905945	2.606275815	2.795809396	0.980341138	1.22887425	2.499859178	1.600865442	2.063221216	2.307802754	1.218076238	2.785055638	2.319537112	2.323233085	0.99582549	2.979860681	1.916347224	2.201418046	2.041045302	2.865651421	1.485909746	0.879599037	2.38347565	1.799059108	3.167528043	1.4375472	1.798144896	3.92065493	1.598898834	1.082953041	3.266553541	1.040585951	2.409745005	1.112971885	2.535022394	2.465891547	0.924637036	1.656226579	3.128712706	2.045723239	0.941702473	1.522462681	2.342736226	1.134140915	0.959286706	1.714309892
Sample414	CASE	1-2 yrs	CASE	VALIDATE	1.044413393	2.536321624	3.503306669	2.185897652	0.609100673	2.557876677	1.992211405	0.978071025	2.570736286	0.96445849	1.025147215	3.045654264	2.466325739	1.0522886	3.513442967	2.042918205	1.589521263	1.101517689	2.950561801	1.073676036	2.697146806	2.691144732	2.141010651	3.435082373	2.192638786	1.663431946	4.235891358	1.00080127	1.983646738	1.141293327	0.997368074	2.890367933	2.815229205	3.31716621	2.961104456	1.151816652	2.687039417	3.48387583	2.878162853	1.432780172	2.077874048	2.588513078	2.716550679	2.70813758	2.167721112
Sample415	CONTROL	1-2 yrs	MTB+	VALIDATE	2.942469639	2.163223561	3.277825443	1.163654221	1.113262615	2.56826788	1.607890783	2.059625308	2.664781718	1.173446748	0.954255855	2.823021779	2.37052754	1.541431868	3.391431177	0.946948578	2.72943759	1.925676987	1.152796398	1.300442795	0.940094756	2.697881341	1.859855764	2.928920959	2.03693955	1.648735045	4.372590994	1.145814747	1.221517473	3.826785912	1.227180454	2.710154412	2.610102699	3.178626349	3.239442854	2.188611225	2.435080231	3.397779536	2.294371355	1.042630396	1.505073945	2.56666075	2.505142399	2.683577601	1.885655892
Sample416	CONTROL	6-12mths	MTB+	TRAIN	1.176245774	2.875118515	2.966926955	1.333030731	1.036121734	2.336549354	1.872022026	1.470365131	2.959797326	1.023623732	3.233275075	3.278310453	3.358786521	0.991343221	3.568382938	2.394379608	2.12646697	2.619681316	2.288030465	0.857026405	2.583380134	2.533957275	1.825115478	1.080130533	2.258681907	2.294796197	4.36954397	1.031580881	1.822540039	3.656860379	2.319497516	2.894155333	1.132506763	3.206551365	2.880880727	0.909672533	2.28227213	2.535600545	2.899244272	1.00845595	2.111875205	2.646958976	1.089593365	2.532803115	1.907229963
Sample417	CONTROL	>2 yrs	MTB-	TRAIN	1.05586248	2.367985495	2.9417101	1.09428787	1.128520502	0.851708686	1.71049662	1.710730938	2.895231794	1.15568494	1.886927531	3.068795734	2.942105589	0.969994691	3.563644646	2.226188731	2.370716443	2.030257451	0.898116361	1.075350117	2.624393399	0.940615376	2.241496001	1.213642635	2.070579432	2.137039214	4.031644209	0.917782622	1.994709669	3.365167769	1.016545318	0.904874621	2.667346683	3.232509345	3.022189917	0.937200872	2.306169992	3.410416256	2.712515398	1.223398081	1.832061324	2.594229699	2.513360968	1.902458739	1.965594587
Sample418	CONTROL	6-12mths	MTB-	TRAIN	2.686742258	1.958660147	3.13427106	1.142568382	1.120548823	0.963969747	1.893177838	2.189223737	2.265102322	1.97397276	1.133551407	1.479575888	2.621088951	1.015131165	3.519271771	1.960912814	1.883027658	0.985400821	2.731133576	1.173661882	1.105421981	2.556908504	1.064109599	3.275416668	1.749032479	1.762030748	3.718999962	0.967803579	1.688165702	3.404026437	2.546687563	0.879143049	1.14747633	3.132010106	2.730861396	1.541869061	1.975322295	3.337571321	3.051947953	1.241888766	2.06487719	2.495420379	0.998055698	2.874475306	1.594531337
Sample419	CONTROL	>2 yrs	MTB-	TRAIN	1.220272963	2.874172185	3.196563379	1.007502553	1.134756897	3.093514451	1.871608571	0.895414676	2.987185296	1.001036272	3.148724932	0.975294465	2.765578748	1.025315727	3.396288377	1.141129691	2.08313872	1.111476796	0.921484618	1.170115112	2.79074787	2.812890601	2.247640788	0.948580288	2.140801969	2.136749347	4.122581456	1.46235255	1.103272266	1.027349826	0.858539967	0.978095986	2.830831747	3.364092516	2.926782231	1.098332643	2.443461961	2.557571409	2.730279135	1.103434942	2.138490907	2.649247929	2.425599777	1.119091253	2.119146171
Sample420	CONTROL	6-12mths	MTB-	VALIDATE	1.074747584	2.921993502	3.475930368	2.940596455	1.739030437	3.267358872	2.225858644	2.525362303	3.154077737	1.069901044	3.215849989	3.400596038	2.966724071	1.087399246	3.750160564	0.924933368	2.580514894	3.05734883	3.140149645	1.894212515	0.927402112	3.214130995	1.972875045	3.621161569	2.008747041	1.993398688	4.364575287	1.324759073	2.038748811	3.877341674	1.101381219	3.142667207	1.10905863	3.230598958	3.467915282	2.443191723	2.314900576	3.819799711	3.222635291	1.663605308	2.456467648	2.949976344	2.43309242	2.596481019	2.318095225
Sample421	CONTROL	>2 yrs	MTB+	TRAIN	1.123371935	2.612267855	3.047732642	1.067701247	0.935993764	2.340155708	2.015867273	0.983567925	2.625891737	1.476080124	1.179359915	3.254977144	2.728322815	1.037510412	3.224193125	2.007326022	1.768684136	1.816182515	2.634352004	1.169263223	1.156765923	0.870093167	2.098230978	3.112665252	1.72869004	1.789469963	2.659617558	0.929680776	1.927915432	3.52909616	2.143172099	2.787061559	0.91868186	3.025691949	2.799276422	1.107105417	2.20550658	3.31871416	2.396466067	1.117100451	1.667593126	2.563150017	2.588453867	2.423859708	1.861387703
Sample422	CONTROL	>2 yrs	MTB+	VALIDATE	1.000269669	2.439689383	2.978839297	1.961303461	1.409572154	0.885187416	1.125141087	2.727798063	2.960635683	1.034968533	2.766166178	2.501793819	2.732511946	1.054194885	3.684935258	2.131960862	1.635251217	2.260280046	2.957372809	1.214173392	2.685204567	0.906511644	1.784782861	3.81352082	2.415141382	2.169544264	3.973495821	0.953572294	1.373539138	3.531180499	2.201456636	3.039512052	2.409091761	3.263937958	2.811151092	1.148791755	1.912277395	3.552185531	3.043237712	1.195492139	1.494701927	2.966337813	2.41854965	2.042185882	1.578127534
Sample423	CONTROL	6-12mths	MTB-	TRAIN	0.865897072	2.661463389	1.660061733	1.656436571	0.912802557	2.38553059	0.94373504	1.957105844	2.546886406	1.132726957	2.957380821	2.877789741	2.816110079	1.117671009	3.215122182	1.785499872	1.847429943	1.803504824	0.998271108	1.11492098	2.518530446	2.640218499	1.532689836	3.535083742	1.283194885	1.937111975	3.822977934	1.080070846	1.561206207	3.067578308	2.464453697	2.853649984	2.314107263	3.054541194	2.594613388	1.618858206	2.055331393	2.486060604	2.64522174	1.195694833	2.287546181	2.543452337	1.037637965	2.224592917	1.941524936
Sample424	CONTROL	>2 yrs	MTB-	TRAIN	1.085063355	2.245485633	3.360799645	1.965488411	1.207321636	2.377892528	1.554147778	2.468639983	3.423746762	0.970711196	2.119834363	3.117111778	2.956751403	1.017724884	3.630587907	2.707254885	2.517401945	2.572499527	3.310419625	1.35293096	2.877760237	2.639887348	2.458277708	3.575281146	2.105463899	2.167108472	3.992423546	1.110064404	1.856999095	3.824472046	1.203322533	2.987379609	2.701801797	3.338992484	3.041071395	2.291784974	2.013357086	3.582119094	3.115418805	1.313434702	1.094569424	2.992167765	2.715407134	2.221967989	2.028800847
Sample425	CONTROL	1-2 yrs	MTB-	TRAIN	0.991427082	2.739616811	3.082006192	2.071788127	0.989096404	2.975063861	1.099615873	2.788050065	1.01089835	1.032900859	2.898369632	3.217466433	3.082574795	1.05580173	3.94043788	1.134146024	2.55505572	2.091576802	3.457791375	1.169215761	3.246796009	3.143724233	2.442369181	3.867458654	1.932641369	2.289659882	4.402557004	1.087141301	1.829602956	3.668092987	3.009633814	2.546219034	3.022278616	3.175693079	3.143197871	1.08389908	2.273984249	3.381328188	3.337129837	1.011546547	0.948911282	2.856879686	2.427857567	1.989126124	2.322039576
Sample426	CASE	>2 yrs	CASE	TRAIN	1.228205419	2.597694416	3.07187082	1.035450672	1.01392118	1.069359852	1.657673844	1.135743793	0.999133011	1.020273954	0.917433736	2.606515127	2.652454925	0.995029809	3.829032788	0.895806655	2.857810174	2.697753077	2.893296197	0.94639778	0.878107227	2.616229347	2.138036966	1.15694331	1.818404841	2.251555238	4.319936938	1.420883411	0.964914129	3.767576117	1.096478194	2.880537027	2.678850287	3.182174314	2.926538066	2.10327751	2.591915572	3.532892816	2.913453204	1.451034608	2.02218697	2.442653754	1.9344736	2.987285234	1.79707208
Sample427	CONTROL	1-2 yrs	MTB-	TRAIN	1.065920221	2.6943663	2.968390534	1.421325612	1.116254219	2.429528931	2.198212906	2.091432005	2.951276613	0.812065126	3.057929193	3.079039984	2.549111636	1.9875102	3.552789078	1.977783975	2.332076115	2.177061664	3.195675279	1.098706894	2.938570813	2.374772029	1.912780944	3.55785681	1.778323265	2.158139102	4.259852517	2.076332391	1.780878519	3.360074005	0.970641362	2.733177715	2.747155053	3.186215086	3.009799603	1.671155972	2.469786072	3.492548484	2.528246916	1.406901062	1.490360079	2.619414262	2.628235598	2.572536802	2.001883424
Sample428	CONTROL	6-12mths	MTB+	TRAIN	1.15706074	2.288692054	2.967762066	1.153387865	1.180496952	2.748220828	1.828420676	1.841943182	2.68790488	1.114095105	2.727899552	2.942385564	2.727022368	0.979348924	3.646747191	1.638552321	2.418483313	1.061548659	3.521751118	1.064261976	2.836265688	0.845041324	2.079935825	3.694994269	1.691473983	2.206695378	4.155382124	0.911304405	1.038675798	3.774354096	1.215787738	2.924336841	1.055585466	3.11554368	2.752239492	1.00323999	2.284263224	3.41790662	2.949401205	0.998376009	1.105475977	2.755858998	2.096211277	2.249000367	1.87504527
Sample429	CONTROL	1-2 yrs	MTB+	TRAIN	1.091373092	2.713077151	2.764832933	1.734280413	1.015063481	2.133396214	1.92639333	1.837988579	2.163291134	1.044724826	2.847949508	2.922699393	2.467500483	1.01277848	1.026192873	0.893648625	1.670648825	1.084147458	2.947032128	1.18287276	2.569650219	2.156498666	1.69103326	3.100943228	1.890869892	1.626529879	3.781925198	1.052721087	1.092743766	3.124168616	1.126853983	1.029878061	1.133809329	2.792557456	2.40929341	0.876024257	2.133983554	3.030973972	2.263997485	1.001230138	1.875620427	0.95606776	2.050017001	0.917697579	1.568589219
Sample430	CONTROL	6-12mths	MTB+	TRAIN	0.954739006	2.684808529	2.941059695	0.984716531	1.025654625	2.798128151	1.751460493	2.20042686	2.460679309	1.40707993	2.963275936	2.724949131	2.824478551	1.440702341	3.48863505	1.775921441	2.095374202	2.120618258	2.635666038	1.173521582	1.1010796	2.712850309	1.875455733	0.923229864	1.850394839	1.887817243	3.995662097	1.609714888	1.571519527	3.209173035	2.409015851	2.66955053	0.899100814	3.005993251	2.817859956	1.734462006	2.110976615	3.396656734	2.889664409	1.321534774	2.209695128	2.373247145	1.505616684	2.493722915	2.156419119
Sample431	CONTROL	1-2 yrs	MTB+	VALIDATE	1.124372355	2.554623413	3.175038212	1.160674433	1.299532616	1.092861104	0.869362339	2.272554024	2.671430435	1.385386743	0.90426259	3.469386288	3.116668415	1.078557153	3.63283794	2.310845492	2.193951864	2.612340119	1.055049953	0.853246175	0.920380849	2.614091247	2.165433495	3.577310475	2.19479169	2.244552112	4.155842871	1.136250444	1.109145873	3.500427379	2.137445911	3.145744382	2.700475362	0.99653539	2.6770965	1.683354629	2.296039041	3.250040724	2.946526113	1.041116531	1.099640734	2.293642106	0.999464348	2.553047023	1.010926663
Sample432	CONTROL	1-2 yrs	MTB-	VALIDATE	0.856443197	2.043614773	2.634977053	0.931245831	0.96416379	2.307496952	1.694438024	1.986314757	2.714704997	1.109173254	2.817698692	3.115159797	2.665111193	0.933231607	3.336678724	1.805971646	2.196116046	2.127951018	3.27219612	1.091220908	2.607199497	2.305535011	1.132286214	0.926417009	1.08596465	1.968565562	4.045638315	1.110797153	1.117593297	3.569746708	1.803754402	2.805767135	0.842164966	2.798413744	2.775096975	1.062701673	2.200865362	3.204557662	2.612053842	1.123518778	1.845898388	2.463610381	2.726707465	2.1585118	1.896586401
Sample433	CONTROL	6-12mths	MTB+	TRAIN	1.330171657	2.632081827	3.30019841	1.021010694	1.054713452	2.666401539	1.804362658	0.925623427	2.661636686	1.017474833	2.564764354	2.774087202	2.637004419	1.027705637	3.277438863	1.825267164	1.475488214	2.69014263	3.358271405	1.168766916	1.109219314	2.522607863	2.067698348	0.966507218	1.701871052	2.012537371	4.569566331	0.975278857	1.114908582	3.543111216	2.617476122	2.787942051	0.911751131	3.059968164	2.805254134	1.099725445	2.69411872	3.271445206	2.204721404	1.106229345	1.026291632	2.550412446	2.469288399	2.193615427	1.164883708
Sample434	CONTROL	>2 yrs	MTB-	TRAIN	1.000007372	1.945791488	3.193602553	0.976939627	1.08058049	2.876132424	1.978650473	3.138508808	2.967079105	1.04743908	3.007305523	3.136032111	3.108030959	1.06537415	3.665346152	2.039532085	2.784685884	2.617797962	3.225051359	1.075569431	1.159303193	3.034504837	2.304447872	3.281129144	2.050009146	2.048362055	4.219470425	1.860563671	1.265794664	3.770084871	0.928785018	2.696660449	2.872510436	3.13855979	3.214297002	1.143284127	2.500459509	3.481340647	2.828919896	1.218694735	1.887474509	2.796017494	1.282737645	2.839362413	2.23834547
Sample435	CASE	6-12mths	CASE	TRAIN	2.995307345	2.995473738	3.124564001	1.667556618	1.03360025	2.704565686	1.901626852	1.480283431	3.054759591	1.038508526	2.860209656	3.011411733	2.846528171	1.03456726	3.364447382	1.937152491	1.741460327	2.614236284	2.947933332	1.546000188	1.144900639	2.704952772	2.345685363	2.987142841	2.12898378	1.845207227	2.292585258	1.222231759	1.621652137	3.465327582	2.221345298	2.679933956	2.678912863	3.106632515	2.716505773	1.133722276	2.215117199	3.293322542	2.897948146	1.328491848	1.7313855	2.742728151	2.415584521	2.992680238	1.82780589
Sample436	CASE	6-12mths	CASE	VALIDATE	1.043647654	2.219234067	3.054046262	1.736972531	1.297604002	2.615558846	1.240518389	2.138078003	2.915288091	0.928600768	3.074811576	3.186565894	2.886224676	1.313616922	3.479455664	2.143805673	1.594624798	2.691108053	3.206171263	1.707164062	2.897260533	2.825769467	1.715340891	0.98374971	1.689158524	1.886494899	4.026657928	1.16410412	1.104521862	3.651966278	0.801954379	2.902271966	2.758164059	3.246474597	3.040901156	0.931936671	2.122415837	3.12050344	2.973680713	1.083064298	2.008176011	2.941817462	2.293875736	2.129920255	1.942699303
Sample437	CASE	6-12mths	CASE	TRAIN	0.963153081	2.72825002	3.240443206	1.568564032	0.995820304	2.750940676	1.158519264	3.251313805	2.454792912	1.026114645	1.125215194	3.136376069	3.173141257	1.351602469	3.275134078	2.063663131	2.091110916	1.115524977	3.245837892	1.327942948	1.098337927	2.721892242	1.741562561	3.409603194	1.086467394	1.697737161	4.004273249	1.079155049	1.1057581	3.5265844	2.825356853	3.007253415	2.58870983	3.153707483	2.871557223	1.098562903	2.090603409	3.385745442	2.561716295	1.131375504	2.147325787	2.611935573	2.098088144	2.364683769	2.432437402
Sample438	CONTROL	6-12mths	MTB-	TRAIN	0.943310373	0.96927358	3.044699301	1.055845764	1.097465316	2.735378941	2.074018941	0.990464687	2.433954662	1.838345498	2.881117517	2.894692681	3.096024915	1.045752032	3.485224435	2.137177528	2.550535952	1.905881897	0.945985465	0.952655807	1.116671541	2.794919649	2.221406357	2.908008085	2.4558248	2.19534594	4.03170209	1.068061124	0.996502323	3.728823504	2.71053637	2.432321533	2.697053604	2.945949926	2.797673077	1.194411688	2.168560852	3.35394702	2.413326987	1.052978561	2.056365594	2.380636806	1.350526011	2.453055708	2.027304213
Sample439	CONTROL	6-12mths	MTB+	TRAIN	1.794591234	2.645056471	2.837012757	1.308210264	1.152849242	2.760359432	2.085605159	2.11557857	3.136368478	1.032946432	1.124996873	3.143628419	2.920580113	1.582304914	3.420509769	2.529540897	1.434515953	1.122487867	3.219161644	1.350986464	1.098035475	2.873206325	1.71267547	3.425103244	2.07832004	2.14668036	4.26775785	1.46670021	1.029265501	3.701991852	3.029700857	2.815875792	2.83740254	2.497136381	2.994835064	1.930437635	2.126572844	3.065425111	2.642586231	1.368125413	2.159527431	2.71048299	2.401472956	2.623637196	1.60843391
Sample440	CASE	6-12mths	CASE	TRAIN	1.126157176	2.920393062	3.072817513	2.349635287	1.018605298	3.074847008	2.168062954	1.568727834	2.847553795	1.015587917	2.959535777	2.800956416	2.744012298	1.543512836	3.659623814	2.201906007	2.626539345	2.296838089	1.117735379	0.947056717	0.878607221	3.136007692	2.225285377	3.481030495	2.628671187	2.030917094	3.965645257	1.172006257	0.989947699	3.734209689	2.640146722	1.027477171	2.764220339	3.290242541	3.045585011	2.159360153	2.710472407	3.429049398	2.792412553	0.972471357	2.565878503	2.782044142	1.108412686	0.891262439	2.15397174
Sample441	CONTROL	1-2 yrs	MTB-	TRAIN	1.053039267	2.400484603	3.333449243	1.601588362	1.072890063	2.467054443	1.125433994	2.397985016	2.784433575	0.999531481	1.125100784	2.93927733	2.843987407	1.033604735	3.071855185	1.760562349	1.639626815	0.921273761	1.000078935	1.073081255	1.143086354	2.851345664	1.816437227	0.822243726	1.750088361	1.150318176	4.342711716	0.926691022	2.10146123	3.735869306	0.962315407	1.092128456	2.90305652	3.465941141	3.009917582	1.173800193	2.61285458	3.5699492	2.757546334	1.109810284	1.663066445	2.490326679	2.591710495	2.492480822	2.10800849
Sample442	CASE	1-2 yrs	CASE	VALIDATE	1.154080727	3.148030792	3.048772378	1.984570025	1.418510902	0.968851996	1.736518443	1.115225339	2.876882656	1.065945201	1.128624004	3.221880642	2.854738247	1.038825357	3.434934277	2.362182456	2.370711476	2.243043123	3.346407084	1.41585735	1.148505363	2.938413989	1.763864201	0.885189763	1.996635593	2.553776948	4.007494693	1.591369418	1.0591008	3.692852124	3.042324114	3.023610449	2.815046833	3.394360007	3.012674702	2.031709371	2.410873215	3.030802691	2.941483681	1.479545877	1.18787568	3.071764371	2.426903034	2.234814438	2.021566579
Sample443	CASE	6-12mths	CASE	TRAIN	3.118112682	2.228345829	3.168910828	1.945517179	0.928519624	2.355069552	1.62864352	2.162468394	3.303260039	1.075194372	0.987049049	3.179299303	2.823599424	0.990290859	3.375128139	2.211783262	2.198084623	2.397717026	3.179235342	1.287546736	0.849789359	1.086569034	1.932677584	3.474705927	2.016857853	2.344946742	3.912849497	1.045221229	1.135758003	3.872897984	2.199945138	3.195153432	1.119641563	2.878348868	2.981599446	0.931077136	2.341985754	3.463825759	2.874380661	1.521448016	1.492235979	2.806169205	2.420759946	2.301892876	2.150899162
Sample444	CONTROL	6-12mths	MTB-	VALIDATE	1.029056913	2.915373295	3.457940043	2.478768775	1.01005651	2.893822999	2.409179282	1.101877774	3.004849439	1.04977321	1.027454193	3.057030952	2.982500846	1.565842452	3.581091362	1.969119439	2.359494516	0.977721164	3.148734568	1.100392384	2.908950479	2.780389663	2.496543011	3.539079715	1.995543916	2.221971885	4.129736643	1.586030648	1.497511078	3.67738994	2.392933871	2.715482776	2.789661646	3.018716139	3.142626859	2.123739718	2.549583712	3.484677347	2.674679811	1.048818559	2.465084906	2.556933614	2.418215994	2.947045304	1.921178851
Sample445	CONTROL	>2 yrs	MTB-	TRAIN	1.038878985	2.667542669	2.984608778	1.652524475	1.275235948	2.640995567	1.064515877	1.568841993	2.730121704	1.150273873	1.022536709	3.325142648	2.892684362	1.000908124	3.477007329	2.062476315	2.031630575	2.109094567	1.15424278	1.075972956	1.148016528	2.62385437	2.060068039	1.208180492	2.712654736	1.855019806	1.01590666	0.987779351	1.013487644	3.349901061	2.119449937	0.909974587	2.670382587	3.163909087	2.51168855	1.05913738	2.057939957	2.356642471	2.904388092	0.980924821	2.03913525	2.3456688	0.93620755	2.451068649	2.209203648
Sample446	CONTROL	1-2 yrs	MTB-	TRAIN	1.051435726	2.205207611	3.218693238	0.834991195	1.163233066	2.465958639	1.967683576	1.552925379	2.451083754	0.894804117	1.034598852	3.105515008	2.82051382	1.052582146	3.368368295	2.025091879	1.557211814	1.04174557	0.998769316	1.098941737	0.929510498	2.18526784	2.094345222	0.94939271	2.218815215	1.833257827	4.175828567	1.288271876	1.073846862	3.529738713	0.834617888	2.662302995	2.783337709	3.062072609	2.923894572	1.152601074	2.421084516	3.485163724	3.136781394	1.047859839	2.234897633	2.56509221	1.440201713	2.423813358	1.835929119
Sample447	CASE	6-12mths	CASE	TRAIN	1.067291093	0.985069163	2.748640497	1.704934928	1.113737331	2.380559203	1.763724442	1.730510615	2.537355855	0.985171301	1.001189042	2.532756167	2.239058212	1.106949129	3.355088475	2.049897744	2.275604874	1.862427546	3.25592874	1.206056434	2.396455402	2.12434782	2.054032622	3.343765051	2.118082246	1.689773991	4.030336002	1.471310018	1.037203379	3.469702564	2.826957743	2.738736781	0.920714005	3.303527469	2.764552956	1.108802889	2.561592582	3.338771742	2.51833506	1.063842159	1.580803841	2.55709666	2.436970608	2.462818802	1.981805174
Sample448	CONTROL	6-12mths	MTB-	TRAIN	1.911806104	2.463902918	3.136107566	1.736953192	1.234926869	2.846157793	2.0333426	1.510113332	2.89375726	1.741432594	3.230790886	3.593918588	3.50026402	2.313125672	3.530301774	2.155742029	2.756952733	1.99422931	3.408343331	1.490602903	2.751405277	2.836938023	2.408754067	3.702923501	1.804049519	2.325839411	4.150737826	1.400158653	1.911511206	3.772086087	2.7743976	3.237118832	2.770521309	3.524196856	2.762659747	2.145813906	2.392141368	2.987032575	2.64248677	1.099880503	1.986943519	2.621111848	2.672334723	2.61371391	2.409763939
Sample449	CONTROL	>2 yrs	MTB-	TRAIN	1.134713467	2.810620844	0.970548736	0.977700978	1.01104547	2.975666888	1.188717989	1.120014208	2.696203532	1.06120874	1.128001384	3.160947888	2.90994752	1.612628341	1.073548711	1.987298042	2.475288127	2.427413852	3.12191329	1.273987149	1.147748901	0.828969758	1.048442482	3.267824376	1.643231865	2.191017736	4.02823147	1.018561409	1.325221096	1.122587102	0.902247073	1.069909118	0.887287057	2.460250823	2.706869144	1.110681031	2.391940732	2.561145948	2.573205755	1.100962229	2.029478617	2.590868783	2.286438467	1.135128482	1.839403947
Sample450	CASE	1-2 yrs	CASE	TRAIN	2.506624711	2.784515953	3.055983702	1.051029099	1.276583401	1.120464374	1.62875999	1.084485579	2.649704525	0.992793232	0.901816136	2.836682318	2.55586071	1.002457132	3.138297493	1.839054569	2.150686607	2.592945532	3.247000395	1.808991544	2.29077523	2.690461099	1.558998634	3.215215792	1.72143558	1.973570919	3.783136005	1.061578888	0.989785367	3.164009033	2.332773339	2.698453708	2.678082931	2.928346242	2.825716728	0.879521155	1.906017266	3.367259756	2.642931829	1.023235939	1.367425867	2.479399529	1.615116722	1.906403393	1.913808721
Sample451	CONTROL	6-12mths	MTB-	TRAIN	1.308409837	2.728847972	2.809863722	1.110407936	1.088523111	2.517491526	1.504646152	2.126154593	2.455241868	1.38902531	2.208779758	2.238122439	2.785907526	1.675155983	3.206839706	1.972579527	1.603720886	1.812199471	2.797894384	0.962988264	2.495297911	2.50846881	1.878049765	3.29683847	1.951456852	1.700966604	2.847156439	0.920538134	1.091506033	3.292920138	2.204623907	2.665856653	2.814203361	3.015094602	2.844500345	1.491994307	2.259188434	3.346469065	2.715691568	1.364279569	1.583460947	2.536146769	2.38990687	2.148626432	1.805988971
Sample452	CONTROL	1-2 yrs	MTB+	TRAIN	0.855492097	2.176974421	2.748452309	0.939904922	0.972905887	2.661866852	1.407666446	1.080918031	2.891805884	1.100147767	1.033501146	2.758616934	2.767274928	0.935178823	3.399986753	2.116397398	1.918581517	2.158204432	3.133373285	1.534799813	2.633719031	2.8841301	1.726067534	3.209632776	1.955767162	2.311309314	3.703526845	1.44361007	1.912649045	3.642959169	0.865331707	2.840725585	0.850564979	3.120380385	2.85965933	1.146785426	2.268605085	2.898188547	2.601688367	0.98260005	1.927517084	2.403821951	2.238090995	1.149697395	1.714019283
Sample453	CONTROL	1-2 yrs	MTB+	TRAIN	0.999398076	2.718247185	2.999458093	1.953059598	1.051505146	2.821493897	2.077912459	2.863164514	2.686439411	1.043777574	1.06555251	2.805604013	2.790679758	1.13516741	3.267654093	2.311014132	1.957973346	0.931607048	3.012156459	1.074268118	1.145912256	2.48058169	2.204296841	3.89068837	2.124697603	1.990034491	2.456057429	1.554246599	1.057549672	3.682404318	2.046650429	2.794633663	0.885450804	3.559136283	2.904296245	1.861139932	2.758970722	3.495579668	2.769323316	1.527917305	1.614488365	2.744468134	0.954025404	2.632455037	2.090975368
Sample454	CONTROL	1-2 yrs	MTB+	TRAIN	1.074302431	2.692272198	3.361039116	1.175576963	0.99826117	2.299459788	1.325142233	2.390326928	2.741713852	1.867555084	1.025564898	3.343217604	3.010514343	1.088445613	3.124175427	1.934208663	1.937034264	1.573992124	1.111413254	1.096228972	2.451076248	2.537376545	1.049243642	3.04832305	1.616966381	2.25247525	4.155797159	0.954484413	1.974224931	3.508799918	1.803741204	2.951945869	1.108313548	3.048326228	2.889850073	0.919958206	2.126288687	3.382032881	2.581289975	1.060756649	1.758624801	2.554047296	2.430795106	1.98751286	1.934967237
Sample455	CONTROL	1-2 yrs	MTB-	TRAIN	2.92475628	2.716695192	3.342069557	1.19022897	1.0004911	2.599877378	1.163353044	0.89611848	1.293398883	1.021414	2.745580042	2.471186699	2.935088483	1.025237497	3.51813747	2.203208669	1.992644059	1.672356191	3.338692903	1.170187079	1.098616175	2.425915483	2.007045844	3.417512197	1.989927276	2.265656852	4.167654996	1.079280982	1.102818164	3.60456379	2.503834098	2.621650331	2.901662117	2.90720854	2.945798388	1.098294728	2.34192436	3.405046057	2.755008182	1.396016166	2.125600482	2.572036708	2.322488985	2.386578426	2.13245627
Sample456	CASE	6-12mths	CASE	VALIDATE	1.087312434	3.184095736	2.874384767	2.329424169	1.154158131	3.069522938	2.293155202	2.47700801	2.618579003	1.053064119	3.110144572	3.571587578	2.956410242	1.308911458	3.314314422	2.159609164	1.273800701	2.051724907	3.126143263	0.948758167	2.93524839	2.924549607	1.836985365	3.31974126	1.787500736	1.757022914	3.851612281	2.102310857	0.958322654	3.830880878	1.118386978	2.560708513	2.556595822	2.982916646	2.88579668	1.884389816	2.342397558	3.428172061	2.600696309	1.39009359	2.273245706	2.428647179	2.097716277	2.359721452	1.658305971
Sample457	CONTROL	6-12mths	MTB+	VALIDATE	1.076487464	2.674373986	2.648057694	1.019943251	0.971092557	1.235549801	1.783165033	1.0620717	2.586092691	1.454187582	2.990722444	3.038283853	2.70897015	1.085581563	3.115013252	2.064645328	1.579885036	2.526863583	3.067899036	1.087851212	2.417246551	2.236030907	1.797999287	1.146761499	1.92842904	1.984221892	1.923714022	1.726154906	1.037690373	3.670295693	2.220280391	2.594603781	2.560223975	3.154588929	2.928228743	1.994237033	2.124917696	3.508044082	2.475256094	1.202865681	1.848721896	2.576263509	2.19814858	2.106287917	1.849031971
Sample458	CONTROL	6-12mths	MTB-	TRAIN	1.078939991	2.292973102	2.979673502	1.129041153	1.078975905	1.126766205	2.32527954	2.142545044	2.926386602	1.858545899	0.951343614	2.754325421	2.959990217	1.016150472	3.348883595	2.355941627	2.419930702	2.163924807	3.24944123	1.332924873	2.718849691	1.113326047	2.033901727	1.215263846	1.030320692	1.900285307	4.194638849	1.364111722	0.993167055	3.738989934	1.192206107	1.164672005	2.892785823	3.315741119	3.108305861	1.928812852	2.378940323	3.396566971	2.8076306	1.026022906	2.328543532	0.992954443	1.118675525	2.451698569	2.434513596
Sample459	CASE	6-12mths	CASE	TRAIN	1.439101266	2.179741385	3.579069407	1.887588311	0.970741014	2.41253878	1.295361872	1.078696217	2.610127678	1.102379324	3.411400853	3.281282935	3.066137672	0.88973442	3.784506479	2.908179162	2.464503774	2.871963492	3.215768741	0.960662813	1.024189142	1.88007879	2.792846136	4.030115098	2.915497672	2.548534902	4.515674929	1.05934632	1.066095014	4.005254349	2.159516461	1.043856429	3.035695316	3.402166261	3.042653753	1.100462456	3.267400032	2.515550464	2.909696769	0.929448185	0.955057578	2.809537769	2.124244338	2.441543975	1.665750664
Sample460	CONTROL	1-2 yrs	MTB+	TRAIN	0.945781484	2.343684578	3.149684037	1.265834325	1.073144011	2.551362873	1.727513036	0.966749809	2.770138831	0.949683465	2.934391361	2.982959296	2.81541381	1.044184198	3.609225678	2.305544718	2.039537651	1.037474357	0.928138944	0.958613826	1.110021038	2.65399786	2.17829064	0.877645827	1.691394317	2.218847726	4.046318699	1.088353873	1.639801095	3.65897605	0.929024476	2.78544732	0.913534487	2.928081246	2.840418285	1.101371446	2.39274417	3.315489261	2.945362092	1.419385532	1.545066455	2.612156378	2.276998069	2.313419874	1.833529945
Sample461	CONTROL	6-12mths	MTB-	TRAIN	1.088325047	2.738039078	2.984042524	1.068538787	1.029563454	2.770112595	1.836938293	1.204761946	1.016871765	1.006569333	0.953114742	2.268074864	2.572478316	0.97831569	3.322318446	0.897555921	1.59333776	1.088256977	3.147347359	0.9468182	2.791558821	2.542484915	2.035804403	1.153822276	1.025316118	2.32544129	4.089230796	1.048642855	0.96357334	3.333035608	2.992721589	3.309153555	1.133782363	2.659831827	2.975993987	0.876008443	2.366705068	2.584477093	2.504191513	1.002543321	1.82744015	2.565799375	1.122497458	2.038740537	1.941820531
Sample462	CONTROL	6-12mths	MTB+	VALIDATE	1.018632637	2.591836776	2.904796083	1.222683256	1.089297067	2.657651507	1.964266566	1.040280368	2.858843575	1.435206917	2.918465247	3.109593211	2.713006581	1.006952807	3.112056266	1.84131923	2.163957518	2.960305315	1.568614315	1.876101221	0.888026309	1.123717782	2.136524621	3.15015308	1.927228435	2.030460691	2.301423781	1.746997595	1.768435728	3.513138657	1.202740116	1.086314296	1.111539528	3.08153941	2.904518892	0.92324956	1.927199952	3.493010934	2.488907557	0.945769541	1.444923496	2.798133088	1.58472841	2.389390526	1.89620129
Sample463	CASE	>2 yrs	CASE	TRAIN	0.865875611	2.484917713	3.070227369	1.715032994	0.912888944	2.422068108	1.846406188	1.01920969	2.727267511	0.922841722	2.96009699	2.203913218	2.720866596	1.042279959	3.627705816	1.925011562	2.072072009	1.863342513	3.164319884	0.855826852	2.827335625	2.20478894	1.906813076	0.977898309	2.145963565	2.362125867	4.013464627	1.080089549	1.060888751	3.6551762	2.195482343	1.136683979	2.502194494	3.106895704	2.832628101	0.933463364	2.371417363	3.46910456	2.785048072	1.298834128	1.38520417	2.53700964	1.018033838	2.41535626	2.189527314
Sample464	CONTROL	>2 yrs	MTB-	TRAIN	1.009947107	2.478724277	2.774775368	1.641474292	0.988435782	2.290232351	0.875691871	1.109569436	2.677073473	1.045959536	0.901739645	2.731712923	2.334640059	1.015064881	3.432831862	2.067612264	1.46770121	1.869851064	3.243034292	0.943754157	2.66299063	2.374836778	1.682588047	3.233686609	1.981495826	1.811019523	3.88159722	1.051476894	1.832886282	3.284907795	1.070505298	2.528945677	2.127055886	2.980014502	2.800928791	0.864957911	2.411877818	3.225286498	2.659317054	0.956075825	1.830357236	2.48103271	2.532963627	1.602798625	2.017293236
Sample465	CONTROL	>2 yrs	MTB-	TRAIN	1.082811226	2.753669444	3.054871084	2.003342719	0.93313659	2.584449386	1.188031701	1.023217683	2.924058463	1.072883549	2.916564397	3.049139725	2.586202161	0.963259649	3.611425651	2.255327173	1.726879792	2.253085536	3.254245226	1.079132025	2.636714985	2.673890863	2.088686792	3.537737983	2.803935774	1.447345524	4.31362586	1.045932225	2.237684773	3.718685082	2.132020521	2.59531403	1.119262116	3.215965852	3.223592991	0.930258233	2.672593824	3.511431769	2.739531544	1.426410371	1.628798546	2.707355102	2.98171204	1.979874841	2.176992276
Sample466	CONTROL	1-2 yrs	MTB-	TRAIN	1.021109533	2.573965207	3.172350933	1.578061052	1.07686342	1.126414078	1.365929514	1.039033736	2.699612515	1.054125418	0.888952479	2.840981788	2.662677496	1.01272877	3.409484393	0.996994139	1.657961802	2.639225959	1.004244535	1.427518397	3.074315058	2.983069444	1.908453479	3.112358308	2.540621987	1.093474042	4.193780286	1.06019593	1.819401988	3.348401752	2.665545694	2.863103485	2.60606326	3.01268948	2.893758241	0.921622901	2.320298517	3.371333169	2.402559919	0.951710351	1.189640544	2.553737138	1.10096968	2.684128445	1.9498369
Sample467	CASE	>2 yrs	CASE	VALIDATE	2.958437073	1.107374353	3.091157935	0.982623243	1.189328744	2.639200439	1.183578397	1.672742506	2.543990636	1.674849365	2.867928081	3.146619315	2.67310723	1.077373686	3.375118439	1.652293324	2.298371217	2.269870502	0.92201538	1.215403801	1.070054292	2.87337599	2.034328201	3.29347615	1.33293357	1.769498513	3.872639553	1.01359351	1.090953534	3.523540519	2.125823094	2.395891211	2.669457908	3.124944674	3.119213387	1.097791279	2.370212077	3.191989967	2.415417474	1.101317953	1.967895402	2.590761367	2.520462143	2.561233244	1.814723286
Sample468	CONTROL	1-2 yrs	MTB-	TRAIN	0.976563543	2.917104286	2.827247212	2.099847317	0.931054734	1.154949356	0.932101594	1.050476061	2.722868559	1.104996466	1.028443348	2.971047249	2.692596426	1.178883471	3.173496559	2.200110829	1.796420852	2.255817292	3.320570398	0.8673689	0.878198138	2.73691413	1.04739166	3.042345273	2.115343123	1.995414312	4.183798734	1.042608019	1.042631936	3.455374012	1.011913565	1.188789084	2.961379463	2.965797231	1.08229878	1.079403498	2.098733033	3.423480555	2.56182107	1.374676004	1.82073072	2.496524084	2.244863509	2.012918476	1.045115483
Sample469	CASE	6-12mths	CASE	TRAIN	1.073914433	2.797754291	3.119003836	0.875828632	0.917192861	2.632233962	0.858967554	1.036164379	2.933802449	1.7214285	2.832971802	3.269798302	3.016546506	1.201042654	3.428197932	2.33965887	2.459258044	2.353060492	1.154382945	0.945111725	2.876379709	2.687207708	1.84378613	0.811578331	1.029976372	1.902150408	4.022111599	1.109331383	1.017819783	3.672834652	2.286142546	2.686691571	2.608831021	3.259558739	2.860395587	2.148163557	2.479985921	3.299404077	2.711843977	1.046896209	2.576014492	2.70995912	2.444404687	2.710737904	1.056358581
Sample470	CONTROL	6-12mths	MTB+	VALIDATE	0.937298354	2.608673267	2.846975761	1.058405734	1.100047776	2.688371856	0.988675317	2.05009383	2.702339829	0.923769235	1.021781206	2.957099495	2.6172693	0.985620116	3.392211439	1.08226972	2.378319038	2.35735409	0.943498135	0.952104667	1.117456699	2.75369216	2.300043835	0.852340558	1.568047176	1.826799931	1.042913883	1.10075672	1.132581456	3.458707472	0.954979576	3.118469468	2.583792186	3.10761621	3.035941649	1.197038902	2.617655548	3.503709409	2.71753688	1.054252498	1.428981439	2.488011502	2.541764945	2.518137575	1.767020562
Sample471	CONTROL	1-2 yrs	MTB+	TRAIN	0.945257651	2.573888211	2.788167594	1.639155578	1.063371864	2.298519577	1.024726391	0.95723079	2.852017844	0.95918198	2.985168397	3.06037364	2.683849076	1.006375265	3.189506146	1.805062204	2.12263609	2.415423126	1.005097624	1.083448175	2.497253608	2.369961922	2.082060362	3.082656715	2.001656521	1.981617276	4.105237501	1.581634716	1.926382849	3.390325271	2.093607303	1.020770662	0.886121538	3.099256571	3.098289969	1.144498337	2.335802542	3.5523095	2.334220922	1.037334746	1.381631472	2.632991433	1.658545	2.399653709	1.936160368
Sample472	CONTROL	1-2 yrs	MTB-	TRAIN	0.950831159	2.940004886	3.168346326	2.022224717	1.043012626	2.594488789	1.805939401	0.937417151	2.216215369	1.593888621	1.023380392	2.988150052	2.977049184	0.958573185	3.257711261	2.219116169	1.22929916	2.379062568	0.999160359	0.967904909	2.719563568	2.845149385	1.586470358	3.452941774	1.851058005	1.703004855	4.157576844	1.088622109	1.68909416	3.609683678	2.495474041	2.723479623	0.915859338	3.018259961	2.919546666	1.138949986	2.48485735	3.57117492	3.142535575	0.999706748	2.549591975	2.631132414	2.542324197	2.638915083	2.189501871
Sample473	CONTROL	6-12mths	MTB+	TRAIN	0.956215433	2.747338397	3.237491518	1.569303733	1.019822501	0.8463159	2.310590252	0.914879515	2.513603694	1.402420659	2.88208554	2.486814685	2.68951775	1.140364697	3.169665	2.001412656	2.290806271	2.091813903	2.416934628	1.172604883	1.100365102	2.637063022	2.088316868	3.354053967	1.916636248	1.906633507	2.547358801	1.288733555	1.938275747	3.437528852	2.389783075	2.855686744	2.64998478	3.178233582	2.992822498	1.097791411	2.38013569	3.380402758	3.197864671	1.002566379	1.715594105	2.502082181	0.948679818	2.397934283	2.205657205
Sample474	CASE	1-2 yrs	CASE	VALIDATE	0.844930947	2.267723302	2.668610914	1.512429118	0.951525366	2.20567978	1.738933317	1.423125012	2.486704243	1.122288705	2.876708194	3.204863139	2.922404276	0.984744373	3.520970577	1.850692555	2.156801008	1.94365387	3.127092811	1.264562931	2.839261639	2.632968167	2.20988375	3.58270733	2.16551838	1.829676187	4.078370889	1.559966947	1.004121679	3.25050577	2.441460438	2.85863389	2.532608915	2.874671998	2.65263899	1.103236739	2.067529822	3.324741203	3.119793919	1.080933775	2.024275269	2.381115163	2.231871081	2.480557277	2.005178208
Sample475	CONTROL	1-2 yrs	MTB-	TRAIN	1.074267804	2.703921478	2.864421338	1.022571823	0.967643687	0.936869091	1.484247582	1.057560555	1.268542789	1.027805995	1.128707836	2.741554889	2.481184609	1.040084974	3.441583532	1.894755044	2.210842966	1.60386197	1.03563103	1.170035237	1.100940497	2.424899823	1.117135083	2.999791099	2.530773252	2.056843404	3.940737679	1.482752224	1.871012868	3.191197945	1.233537214	2.750683552	0.920678757	2.956049894	2.762063013	1.109220183	1.456255327	3.270947663	2.805368219	1.119891568	1.100084157	1.017303887	1.006580633	1.944936484	2.087596331
Sample476	CONTROL	6-12mths	MTB-	VALIDATE	1.127290384	2.153651047	2.759525189	1.277716052	1.025526862	1.700592361	1.176054147	0.977284794	2.569633439	0.997607648	2.887475161	3.167672999	2.67051608	1.101160061	3.05715906	2.163930895	1.680754965	1.098181227	3.150594519	1.171611931	2.399410153	2.455506432	1.771877478	3.270072599	1.924055968	1.385683566	3.877452421	1.006324122	1.095284201	3.698776649	1.766689814	0.991029898	1.684009271	3.044580859	2.673884825	1.928495727	2.222573753	3.308389391	2.677764937	1.101954353	2.380748371	2.309955669	1.74837688	2.283269612	1.882328877
Sample477	CASE	1-2 yrs	CASE	TRAIN	2.914913576	2.688883587	2.805236328	0.990790347	0.969503479	2.310269184	0.894087131	2.13930044	2.683840046	1.065251068	2.842450815	3.071810971	2.901057868	1.264441291	3.560818917	1.972123119	1.688417269	2.522863967	2.771332964	1.76700246	3.275154617	2.899672785	2.125436787	3.746786185	2.06472752	2.110900083	4.081195676	1.637450081	1.807208318	3.42602075	2.70830858	2.94471202	1.136686005	3.242113098	2.820558459	1.392564947	2.368886006	2.361506617	3.042468701	1.445510426	1.742612227	2.623448365	2.426845451	2.154908375	2.064979337
Sample478	CONTROL	1-2 yrs	MTB+	VALIDATE	1.064215608	1.006196871	2.485155267	0.871584379	1.13017353	2.704123459	1.864405583	2.320229034	1.031366698	1.812885192	3.15295477	3.270657601	2.746111198	1.09159721	3.326039229	2.281601929	2.300959481	2.072935766	3.112328101	0.946132129	0.956326785	1.164857641	1.920319999	3.187168445	2.174665527	2.021813096	3.994839141	1.12885501	1.023235468	3.603238704	2.336037184	1.113142172	0.926076663	2.986397356	3.124142326	2.034977842	2.155747816	3.548508718	2.842445405	1.05159037	1.196096718	2.796254435	2.730342121	2.528619176	2.217580283
Sample479	CONTROL	1-2 yrs	MTB-	TRAIN	1.073838266	2.931348383	3.021229487	1.876262851	1.111985567	2.939652165	1.050648888	1.021400083	2.692264903	1.212840246	1.033490525	1.014550426	2.932017855	1.052016057	3.634524894	1.902841618	1.764460291	2.390885753	2.916793654	0.970759842	1.107163379	2.113844806	1.674325826	3.813983712	2.011538296	2.306408632	4.28588672	0.964009661	1.079858654	3.88918745	1.999972564	0.871106491	1.145355029	3.296587536	3.026062662	1.119442349	2.568284283	3.529339481	3.089130453	0.982095665	2.385710599	2.303577179	0.995818548	2.794766007	1.653401815
Sample480	CONTROL	1-2 yrs	MTB+	TRAIN	3.343539992	2.872842605	3.244940307	2.051696522	0.775983092	2.842583531	2.155258409	1.080683311	2.830581073	1.073500597	1.126171208	2.748665841	2.220564659	1.017957941	3.78381055	2.501015695	2.222882546	2.041343674	2.183630844	1.168531868	1.098700558	2.581661474	2.311934364	3.572707396	2.145856394	2.415927019	4.322234563	0.984267425	2.347475513	3.542034229	2.342791216	3.276399669	2.804773811	3.144840908	2.865667891	1.104374999	2.39239102	3.562237929	2.63512305	1.089628071	2.412660254	2.563062163	1.063776007	2.608323918	2.084629262
Sample481	CASE	>2 yrs	CASE	VALIDATE	1.182924705	2.782749637	3.380121417	1.124418977	1.154799253	0.806103966	1.211137078	2.58460646	3.107960842	1.143009246	1.079932531	3.162845649	2.895437755	1.072142095	3.51823927	0.974566341	1.811387993	2.218515055	1.118046231	1.083716178	1.019919753	2.793939345	1.642950896	3.339527717	1.35008882	1.890876239	4.109298976	1.440255069	1.941209489	3.594586974	1.186515818	3.096792729	1.764889827	3.322679368	3.233589807	1.957663308	2.001380652	3.603007598	2.720169351	1.135686098	1.920419464	2.826019846	1.000878819	2.471761602	2.064978909
Sample482	CASE	1-2 yrs	CASE	TRAIN	1.073933857	0.915113216	2.790075118	1.573710898	1.011932383	1.192848723	1.960630227	1.103792267	1.081149463	1.047880426	1.027786221	2.950661533	2.804279353	1.087811254	3.084613147	2.133998838	2.25128669	1.080966877	1.051769371	1.548354577	2.563480868	2.490265606	1.040687865	1.104688236	1.012244155	1.657915771	4.00272684	1.310967752	0.920117735	3.476049146	1.123646598	3.120950251	1.10781535	2.906969075	2.728516065	0.886334402	2.432222779	2.915094847	2.692394663	1.000238955	1.882162449	2.732938289	2.151276064	2.096094893	1.511324208
Sample483	CONTROL	>2 yrs	MTB-	TRAIN	1.167564046	2.115518539	3.271440354	1.680291012	0.960284432	2.780742407	2.238680587	2.143238719	2.732722521	1.530976744	1.021862896	2.562183735	2.556462104	1.347960296	3.518160816	2.356897851	1.956835481	2.226810732	1.116969456	1.287329347	0.934673328	0.993689472	1.90143652	3.328470988	1.472901189	1.745730618	4.13523654	0.937029686	1.042393685	3.539070184	2.763863956	2.481038402	2.652967547	2.96596804	2.961284336	1.300798078	1.86520135	3.55641367	3.19031894	1.409205318	2.354922392	2.749750276	2.190390096	2.290544406	1.679157188
Sample484	CONTROL	1-2 yrs	MTB-	TRAIN	1.0633884	3.140274325	3.300708079	2.259845727	1.049487811	3.225802383	2.462459234	2.45040878	3.351172704	1.010339259	3.259897571	3.607172528	2.985393167	1.013332232	3.682553966	1.664605799	2.585840546	2.795907372	3.256915522	1.647879115	2.499257806	3.180771618	1.938087753	1.066673821	2.845770651	2.324467276	4.223438645	1.150936023	2.20626252	3.630334152	1.16208057	3.155335741	3.037482476	3.597742682	3.369126766	2.545186722	2.789078807	3.81766619	2.741630005	1.889883061	2.149878097	2.98592908	2.826295429	3.092344113	2.175856165
Sample485	CONTROL	>2 yrs	MTB-	VALIDATE	1.182199519	2.554190675	2.760726152	1.815088122	1.250390013	2.841982821	2.090557174	1.009927636	3.056880343	1.145218323	1.061410286	3.528963031	3.235392067	1.10619114	3.48007189	1.105604704	2.520145924	2.220303256	3.2631325	1.084223578	2.678313997	3.208265842	2.209526754	3.441614101	1.693613427	2.344148453	4.14285034	0.940936171	1.043826064	3.617263387	1.184291261	2.906164849	2.96557339	3.266781825	3.050233765	1.981937866	2.270994818	3.290366437	2.792393742	1.135054531	1.413778722	2.446756403	2.657176316	2.517178132	1.96896302
Sample486	CASE	>2 yrs	CASE	TRAIN	1.074493491	2.349309726	3.390623719	1.086296199	1.036671267	2.847271675	2.241313781	1.129024967	2.740057894	1.510335822	2.889934986	3.487810776	2.941326935	1.033545199	3.339181505	1.902942474	2.102017703	2.393247273	1.109645443	1.184590263	0.920503668	2.519348196	1.931507615	3.253532565	2.114651893	2.004829897	4.162493725	0.974831247	1.867648298	3.558344698	2.097519093	2.746105776	1.107091693	3.27606435	3.02775248	0.918883097	2.433259404	3.583994563	2.562411259	1.022127241	1.66075893	2.660139511	2.318613076	2.518128852	1.997062764
Sample487	CONTROL	>2 yrs	MTB+	TRAIN	2.827281064	2.285964718	2.992009037	1.950726229	1.102716072	2.519504221	0.908558511	2.220858225	1.508438501	0.958259782	0.903477741	3.18677878	2.639126091	1.001080481	3.694015835	2.09053119	2.221933803	1.107668595	2.071337538	0.852901549	3.214077145	2.556460779	2.076261539	3.646266657	2.215878417	2.93854446	4.315180075	1.13412355	2.050099765	3.634618849	2.105645377	3.026567974	1.113769013	3.407970419	2.840608828	0.925408176	2.451656034	3.450090036	2.859023454	0.939707723	1.09692542	2.455986796	2.722659325	2.7193454	1.714871745
Sample488	CONTROL	6-12mths	MTB+	TRAIN	1.131889261	3.157214243	3.095526041	1.870725865	1.583552584	0.797714249	1.220492637	2.481306265	1.95652104	1.390431852	2.849159963	2.907271093	2.749697779	1.591190923	3.551055039	1.762859315	2.148859424	1.949758346	3.226756278	1.545745925	2.752998853	0.997299481	2.074166282	3.216384834	1.890607612	2.30690559	3.899331399	0.93855314	1.04080691	3.260451324	2.509529964	2.928218142	2.76627793	2.846010898	2.923640655	0.92405881	1.98350462	3.422288158	2.932189617	1.452052556	1.913066441	2.731265837	2.280500154	2.01671775	2.315866257
Sample489	CONTROL	1-2 yrs	MTB+	TRAIN	3.093716713	2.49773505	2.977882369	1.283965059	1.013530363	0.933229941	1.228773692	0.908770267	2.360359292	1.00834919	1.126352561	2.998709382	2.819466375	1.057071274	3.584302673	1.756439569	2.072197059	2.360671045	1.028539697	1.171239305	2.748081796	2.608899423	2.14472325	3.53959233	1.684580702	1.820579194	0.992239546	1.914940321	2.022333188	3.3490994	0.871725639	3.035220904	1.549945642	3.01071996	2.819042981	1.108865106	2.127035558	3.265256181	2.462831586	1.018692348	1.684377619	2.648393456	1.872302572	2.459479732	1.963655667
Sample490	CONTROL	1-2 yrs	MTB+	VALIDATE	0.990479885	2.998032477	2.997440356	0.95973576	1.244790518	2.369395877	1.9124088	2.01305788	2.054779488	1.021499071	1.065388793	3.237687234	2.822786527	1.379244586	3.199563928	2.074787249	1.011969775	2.088817682	3.220675419	1.073926206	2.914157244	0.933218373	1.069616966	0.838043168	1.050572842	2.128078934	4.051293231	1.075600857	1.054847696	3.302547769	0.859153679	2.791392801	0.885738415	2.995056228	2.508443408	1.144245736	1.895150804	1.108386839	2.528928385	1.014683861	1.891312956	2.427235635	0.935340957	2.188137136	1.901358309
Sample491	CONTROL	6-12mths	MTB-	VALIDATE	1.037312284	2.573153593	3.191659406	1.10943499	0.821118046	2.499344031	0.762542377	1.11220109	3.145783949	1.068941156	2.814962012	2.990676975	2.755673866	1.084286483	3.37172479	2.22903128	1.835518531	2.285643689	0.922859333	1.174742766	2.739474513	2.666655436	2.316208781	3.959889401	1.625144361	1.863784812	4.252837535	1.181210304	1.879812751	3.751494117	2.412671119	3.141159034	2.880236712	3.025659568	2.875544345	1.097993998	2.505326919	3.051505291	2.673984453	1.187754011	2.161769538	2.664308327	1.085449143	2.33924006	2.114437482
Sample492	CONTROL	>2 yrs	MTB-	TRAIN	1.027293043	2.823191075	2.842092613	1.046147725	1.080042498	2.594649251	1.649288818	2.159314879	2.495998365	1.015240149	1.177549385	2.698246099	2.563145487	1.032341994	3.42067007	1.095356565	2.241563374	1.91038105	3.460150301	1.168332843	2.683655124	2.48711122	1.635768713	3.283707373	1.853229869	2.277362221	4.142701208	0.950594753	1.131776902	3.283728061	0.817639888	0.93553347	0.914844194	2.819900673	2.822028455	1.103030606	1.502386289	3.384508907	2.678698613	1.11143591	1.077165442	2.445368187	1.004673215	2.168145752	2.0449706
Sample493	CONTROL	6-12mths	MTB+	TRAIN	0.947903349	2.902015979	3.05610229	1.742959637	1.184482701	0.809753037	1.75972728	1.563706519	2.31950917	1.89766966	2.921677333	3.075545491	2.794173931	1.43306988	3.386996037	1.805456325	2.379561577	2.308911995	3.181174533	0.962761206	1.106754112	2.682270706	1.846858759	3.376038014	1.759056884	2.0518843	4.116270947	1.081951818	2.028264357	3.40372229	2.39385922	2.698968573	2.507271991	3.080256681	2.824283934	2.013982826	2.262896849	3.330367842	2.568509708	1.474803374	2.046339302	2.664781374	2.215454418	2.594749004	1.873378243
Sample494	CASE	>2 yrs	CASE	TRAIN	0.973841042	2.426099559	3.015352233	1.952755008	0.965602836	2.963774833	2.05824361	1.097475607	2.720686049	1.056792704	1.125179027	3.404760659	2.8515655	1.020281109	3.592191156	1.927907531	2.188218685	2.356639177	2.359022605	1.664744708	2.564289636	2.336719323	1.835221169	3.103351987	2.07486127	2.006954976	4.152422308	0.977670806	2.052907755	2.51791032	2.435948643	2.555984187	0.841310624	2.571507494	3.084634612	1.898735791	2.650354309	3.465133576	2.282461989	1.298716556	1.791254238	2.641159026	1.352543051	1.935205172	1.921014903
Sample495	CONTROL	6-12mths	MTB-	TRAIN	1.035344581	1.869101179	3.163194508	0.995453991	1.022816913	0.837372816	2.241660406	3.262532284	2.864229079	0.993855308	2.894071241	3.191440541	3.213158472	1.023222787	3.63251102	1.99173263	2.814933558	2.355857001	0.922592866	1.174134989	1.10156719	0.961574678	2.395014488	3.38253021	2.125758411	2.361067102	4.188387887	1.081297214	1.391791074	3.802068988	0.886835634	1.007450199	0.910122085	3.063396495	3.161907281	1.097898601	2.640318724	3.384627043	2.938942932	1.288274819	1.933658115	2.351447617	2.414411235	2.726720992	2.229722796
Sample496	CONTROL	1-2 yrs	MTB-	VALIDATE	1.167943353	2.413996427	3.121150522	2.224170029	1.247461418	2.295443069	2.265342033	2.616083081	2.801146476	1.108671592	1.130533877	3.706156195	2.712706822	1.015323079	3.846944345	2.050389003	2.611818276	1.066919998	3.327659952	1.26938356	1.102612747	2.663951924	2.047057912	3.631630914	0.989902384	2.701689543	4.603080909	0.972833143	1.019777588	3.865293368	2.541626315	3.043123527	2.758012857	3.322900677	3.098952536	1.112214077	2.231195199	3.544719331	3.136968929	1.032117762	1.565979471	2.971097936	3.143914123	3.144276769	2.176872211
Sample497	CASE	6-12mths	CASE	TRAIN	1.077515625	1.098682343	2.916921894	1.011740617	0.962993992	0.798533189	2.084045782	2.22778984	2.92340923	1.097821766	1.022004262	3.305265829	3.254261403	1.011175062	3.438013737	0.940771483	2.023776164	1.031207225	1.116446664	1.45336637	2.596955701	0.996423613	2.253759328	1.155198214	1.990620044	2.232147943	4.133438731	0.966542649	1.041189164	3.886851349	3.034359336	3.145436973	1.05776953	1.125695852	3.230189478	0.92420101	2.569446673	3.619271708	3.041275266	1.07624297	2.363413561	0.987895419	1.046323436	2.386675581	0.914699527
Sample498	CONTROL	>2 yrs	MTB-	VALIDATE	0.922450436	2.122801393	2.608302427	1.691550736	1.113971866	2.739050336	2.109468565	1.185914508	1.282383482	1.107121987	2.899609662	2.993726825	2.712812567	1.106852635	3.106037805	2.303477424	2.361519849	1.957380572	0.937300603	0.949403902	1.121944595	2.298330743	2.434649052	3.434720709	1.819477913	1.94672749	4.13918064	1.099025959	1.850939492	3.346019428	2.2539977	1.091730887	2.705930341	3.282586243	2.946689506	1.108857176	2.127094512	3.45729768	2.410583095	1.311674898	0.969654295	2.430847843	2.483221003	2.215917155	1.972093051
Sample499	CONTROL	1-2 yrs	MTB-	TRAIN	1.073643562	2.865592402	2.940202662	2.03063719	1.281265642	2.881057007	1.058841036	1.459158951	2.68112053	1.212956051	0.976352834	3.219553861	3.134870724	1.049062487	3.30049682	2.142561939	2.503174015	0.985659544	3.062189638	1.325900579	1.195055968	2.757321969	2.080463489	1.049781372	1.650577596	1.914799562	3.864327606	0.978964749	1.076009116	3.669259844	2.139132449	2.798301697	1.147407726	3.048784034	2.855227626	1.116862695	2.09925423	3.42936382	2.53828779	1.259849697	1.909811747	2.581449585	2.630685887	2.30054023	1.063436002
Sample500	CONTROL	1-2 yrs	MTB+	TRAIN	0.999898142	3.114240173	3.144342326	2.055079871	0.986890625	2.854084029	1.753503349	1.073904441	2.510863594	1.065806263	2.985114251	2.720059524	2.798758389	1.602798129	3.17122247	1.95682882	2.35463911	2.17903009	1.003986066	1.084935034	1.212636897	2.664947103	1.071919464	3.141721689	1.649849602	1.795053106	3.937069597	1.224534013	1.100749298	3.633979658	2.414349624	2.654706803	2.713601992	3.008125199	3.127619683	1.951220281	2.628281422	3.443486985	2.36592579	1.040063824	1.726641624	2.453970917	1.062949717	2.477558978	1.822166842
Sample501	CONTROL	1-2 yrs	MTB-	TRAIN	1.168367697	2.753777495	3.287434682	2.265546592	0.987500788	2.737619267	0.809970633	1.090052075	2.999143503	1.034420436	1.025595824	2.918665054	2.806589525	1.118892101	3.45109595	0.931375826	2.134762218	2.047299413	3.166065437	1.20411553	2.734736413	3.385986415	1.855227626	3.362535302	1.995369606	2.159022049	3.94773141	1.342891049	1.679233929	3.491544538	2.212342798	2.647007737	2.867494893	3.254157565	3.029692193	0.91994217	2.103282578	3.478586855	2.747121981	1.225655552	2.135999049	2.67922888	2.561542898	2.157169687	2.050011656
Sample502	CASE	>2 yrs	CASE	TRAIN	2.812168313	2.546753239	2.844803634	1.482619004	0.965464375	2.681623795	1.775327881	1.761741514	2.644682916	1.095272361	2.836197357	2.301796471	2.600216715	1.017308703	3.394940977	1.979131227	2.310437368	2.683340691	2.95869739	1.567835125	2.692700755	2.568955058	2.048657489	1.15262133	1.994966008	1.937475948	2.364402461	0.931598661	0.942988754	3.709009449	2.251421654	2.722925605	2.732714428	3.101927135	2.68313601	0.879504729	2.260908471	2.324699838	2.911053291	0.988185773	1.895880187	2.432911871	2.222218659	2.321791434	1.931702784
Sample503	CONTROL	1-2 yrs	MTB+	TRAIN	1.027755567	2.602511572	2.902174191	2.089747791	1.007011782	2.726059141	1.710437536	1.115883376	2.543383922	1.251385474	2.897116745	2.632807707	2.08725998	1.038703229	3.574307534	2.136429229	2.114267282	2.539604887	2.925517647	1.270258808	1.148398046	2.729224328	2.27420642	2.885721334	2.37337336	1.995429012	4.020778197	1.02260662	1.553233734	3.391064952	2.337344778	1.068755945	2.576266744	2.747563143	2.825389862	1.106557581	2.309181067	3.181775013	2.748272227	1.287469272	2.267474056	2.380436246	1.848414605	1.729314936	1.550489007
Sample504	CONTROL	1-2 yrs	MTB-	VALIDATE	1.105585834	2.733897941	2.762634429	1.080907683	1.059155452	2.518925009	0.998531795	2.325848861	2.795083519	1.124651763	2.749640936	2.902456566	2.803569548	1.363208777	3.41966752	2.341979664	2.34221244	2.255463021	2.972991179	0.954937216	2.493285103	1.221780289	2.081241238	1.110789066	1.857282378	2.024880009	3.879288342	1.575790079	0.947011448	3.410353694	1.14250917	2.543781634	2.638851524	3.140785647	2.941801914	0.878116275	2.084276687	3.468319993	2.838170206	1.058280516	1.379642137	2.692223121	2.046060435	1.644323717	1.89907402
Sample505	CONTROL	6-12mths	MTB-	TRAIN	1.028050907	2.43051372	3.060621723	2.076277134	0.974929239	2.33148491	1.136876559	2.361772896	2.767727955	1.04727437	2.967661503	2.796471171	2.241152744	1.409173968	3.099316889	1.961434166	2.325415135	2.144217401	3.343539319	1.433277786	1.09779161	0.908228098	1.900980446	0.973237491	1.53024751	1.759531542	4.007606814	1.065674296	1.119401451	3.482221505	2.347611615	0.953405206	0.91244126	3.142834056	2.957121	1.100466071	1.958693054	3.384429505	2.469084039	1.10749078	1.608770047	2.268904491	2.56625201	2.157224874	2.100463179
Sample506	CONTROL	6-12mths	MTB+	VALIDATE	0.946188507	2.77192916	3.206622694	1.028749464	1.070122667	0.799346808	1.569373177	0.963806141	2.081401259	0.952615345	1.021609898	2.85922309	2.585484757	1.044091634	3.578057284	2.413333485	1.716018859	0.995710978	0.927611313	0.959450569	1.109290456	2.646828741	2.075315463	3.494344385	2.129041289	2.355847013	4.133781865	1.615791926	1.014457974	3.678837504	0.926113194	2.775704913	0.942078102	2.823588084	2.826962994	1.100977788	2.182950379	3.361705938	2.592728483	1.270398119	0.943992054	2.751543908	2.685052031	2.354284864	1.121262354
Sample507	CASE	1-2 yrs	CASE	TRAIN	0.946718594	2.431847399	3.298023581	1.025073959	1.066412471	2.74337022	1.021714629	0.960192066	1.190568061	0.956221618	1.021743467	3.151742438	3.061742765	0.963643553	3.332978034	2.136185643	2.160487894	2.294121563	3.467314485	0.960507027	1.108422721	0.998085609	2.139488505	0.884035851	2.420473842	2.274449789	4.253987751	1.078961988	1.90072612	3.534049016	2.404925439	2.939834574	0.938486744	3.085772015	3.065886525	1.100525222	2.226409003	3.466173282	2.610178153	1.446010404	2.333857021	3.08818672	2.812565034	2.267946374	1.634158328
Sample508	CONTROL	6-12mths	MTB-	TRAIN	1.078298086	0.97584661	3.030160611	1.841182124	1.074230661	2.633729627	1.532259448	2.051740555	2.492425041	1.444511747	2.932513679	2.701659064	2.749597484	1.013992651	3.411963178	2.481666963	2.206860984	2.142981284	1.004704887	0.85280812	2.691378935	2.807328743	1.616990273	1.041972107	2.630711974	2.126120889	4.012808812	1.128189127	1.9079584	3.586264978	2.356746734	3.004980484	2.381758383	3.056728659	2.961648533	1.857107955	2.229700734	3.389840942	2.431376968	0.985027881	1.631677456	2.500506105	1.086668513	0.99436964	1.927344897
Sample509	CONTROL	>2 yrs	MTB-	TRAIN	0.910596565	1.094350235	3.115328611	0.932671394	0.96560315	2.609526964	2.360596233	1.908191909	2.820792958	1.107684659	1.033516636	2.982986367	2.819732939	0.971215694	3.634092	1.16283012	2.587692642	1.016738043	3.512110954	1.090783863	0.935918958	1.230267548	2.266848757	0.924994166	1.086261497	2.240924491	4.344825193	1.965255667	1.116502285	1.116950852	0.858275407	0.99308294	0.889356156	3.059566884	3.144465885	2.012189889	0.967281703	2.321589291	2.535978055	1.022816363	2.730644495	2.617116887	2.955961953	1.130208056	2.155889186
Sample510	CONTROL	6-12mths	MTB-	TRAIN	1.074140024	2.795525227	2.862357979	1.099936575	0.92472179	2.594348504	2.194252239	1.605152743	2.563444473	1.448849303	1.129038999	2.791997108	2.824336132	1.700250072	3.260491339	1.298439237	1.566158195	2.039586019	3.156808712	1.170263148	1.101241491	2.819070604	1.982664487	1.024120857	1.998935325	1.84330387	3.368980672	0.980098305	1.014046228	3.440453649	2.07090863	2.705430771	2.616216005	3.078188211	2.958017853	2.184389741	2.287084315	3.380447798	2.863955704	1.38555659	1.144638654	2.620065872	2.157373143	2.423651295	1.680764398
Sample511	CONTROL	1-2 yrs	MTB+	VALIDATE	1.037422987	1.023162282	2.661546666	1.01553557	1.049194976	0.877647199	1.854335699	0.92029079	2.677370272	1.022952548	1.125047185	2.937969963	2.853485582	1.060731765	3.197312803	1.16385472	2.421517268	1.889638812	3.009867912	1.366064035	1.143704156	2.767857537	2.039785515	3.44842327	1.218518	2.412135315	4.387914127	1.895892609	1.111353645	3.390917047	0.939272024	2.604467782	0.924133886	0.96471867	3.038053513	1.099216896	2.341514522	3.342694608	2.165914561	1.105300935	1.933734464	2.304927047	1.967540528	2.512231689	2.074100468
Sample512	CONTROL	>2 yrs	MTB+	TRAIN	2.932618385	2.523263195	2.288285286	1.636669552	1.166099243	2.56042733	2.166863229	1.631909401	2.632656792	1.115441355	3.003069953	2.651878538	2.788416234	1.015165003	3.573025345	1.984163614	1.094428887	1.666173807	2.878310528	1.172232301	2.782447647	2.600214586	1.9044559	3.659459641	1.862333068	2.006621695	3.927627664	1.77922749	1.936727841	3.314198203	2.720413698	2.550864583	1.706014348	2.948092014	2.631225401	1.114052776	2.133977518	3.253971025	3.14770417	0.988565112	2.161657611	2.443029709	2.134041962	1.853364618	1.779424545
Sample513	CONTROL	6-12mths	MTB-	TRAIN	1.261001076	2.754280756	2.373586711	1.143897663	1.111494482	2.373117021	1.873250718	2.307107396	2.31073696	1.133935556	1.033490831	2.244843447	2.409030734	1.105825234	3.006008336	2.137846824	2.283312101	2.316222027	3.11973984	0.97058539	2.58993645	2.705081985	1.859551584	3.198975862	1.843586203	1.741496982	3.757285722	0.911294219	2.059168565	3.475563302	2.554923262	0.963957732	2.359942251	2.424811925	2.723729878	0.983964425	2.00910978	3.330136275	2.465779054	0.997603525	1.924703904	2.672589711	2.47065525	2.168112185	1.672869266
Sample514	CONTROL	1-2 yrs	MTB+	TRAIN	0.995867556	3.03916224	3.135398031	2.059712412	0.990784594	2.790225572	1.435861472	2.148358844	2.367282081	1.043578802	2.255353197	3.015108734	2.784779918	1.590317514	3.29805689	0.907893286	2.261086869	2.14911434	1.145954284	0.943930489	0.876415354	2.631244795	1.949692836	1.180894029	1.697355433	1.889678797	3.86472523	1.17023992	0.975798311	3.652508524	1.072900218	2.679604151	2.525800831	3.053330775	2.938083175	1.880526234	2.692174093	3.36648543	2.508179888	1.10375189	2.037923741	2.337533902	1.090172903	2.440004013	1.770221586
Sample515	CONTROL	>2 yrs	MTB-	VALIDATE	1.069705341	2.195537433	2.581509897	1.326235095	0.927277729	2.421640925	0.86885553	1.046577996	2.630903627	0.987230023	3.123880818	3.254697359	2.814531399	1.091879875	3.667905426	2.259942365	2.298632604	0.957829373	1.152358276	1.812971006	0.878615602	2.596943397	2.093959833	3.373705596	1.0291484	2.29617912	3.942774759	1.113413713	1.781955091	3.653462858	1.008051034	3.236770628	1.144328358	1.034196892	2.84853395	1.120240919	2.236337435	2.804235672	2.725165251	1.041392572	1.111897228	2.689500574	2.331942615	2.295393627	2.005463095
Sample516	CONTROL	1-2 yrs	MTB+	TRAIN	2.753145493	2.950835459	2.988942788	1.676214576	1.012894208	2.32899257	0.85223726	2.2413881	2.590220586	1.021302808	0.846281589	2.532254029	2.711656961	1.285330359	3.325626238	2.003704314	1.647183837	0.945007285	3.187003212	1.133086808	2.810509771	2.473209647	1.016036247	3.396198027	0.969935795	1.778159341	4.113656686	1.043134373	0.949165926	3.730822123	2.310499941	2.849812608	1.112077152	3.015797978	2.582741266	0.919067124	1.811394311	3.382762213	2.61300226	0.969249307	2.45947872	2.489793443	2.18817976	2.3269225	0.929802697
Sample517	CASE	1-2 yrs	CASE	TRAIN	1.085376402	2.675210862	3.455909275	1.056956606	1.007659658	1.054714766	2.114220112	2.351450892	2.38326088	1.010402791	0.954468038	3.809855443	2.652165336	0.973901918	4.312555506	2.287654788	1.498772055	1.076626151	1.041476039	0.948610266	3.143962191	1.190102077	2.157216661	1.142044654	2.906800576	2.245262283	3.053810317	1.88752036	1.71940025	3.962314294	1.111250911	1.037321824	1.133969632	3.233552003	2.649774769	0.876157031	2.17936977	3.29772368	2.857613971	0.998921806	2.494845908	0.950711615	3.172441827	2.78328615	2.143195593
Sample518	CONTROL	1-2 yrs	MTB+	TRAIN	0.983648269	0.957580147	2.7511221	1.98395112	1.085407501	2.996752388	2.262964201	1.792127873	2.834937811	0.937828214	2.994554203	3.269027848	2.961994922	0.984232337	3.439675784	2.050753228	2.094066999	2.578883197	2.984390773	1.24949828	1.113204823	2.715812297	1.718945218	3.376177873	1.971138682	1.890070544	3.914770472	1.115441736	1.523878606	3.510948976	2.456384569	2.811858475	0.956883712	3.034290266	2.841858543	1.815173883	2.392267528	3.419750254	2.520396806	1.335550054	1.552813406	2.35909937	0.996909511	2.370281267	1.670205666
Sample519	CONTROL	>2 yrs	MTB-	TRAIN	0.93954952	2.78990152	2.985928423	2.043048966	1.184763464	0.952618763	2.05669533	2.097637028	2.626671018	0.988660523	1.067819066	2.827087542	2.635936312	1.014527194	3.244705737	1.512410026	1.984505166	2.30004523	1.011716872	1.077684116	2.670183205	2.437770346	2.098271911	3.203078193	1.537959004	1.883017074	4.013627378	1.168369384	1.223556504	3.567447663	2.347679978	3.05864558	0.884737315	3.03381255	2.928847178	1.143095411	2.07679049	3.332043557	2.428492544	1.271869752	0.944203188	2.580873732	0.993779982	2.961849547	2.125930415
Sample520	CONTROL	6-12mths	MTB+	TRAIN	1.055570816	1.040991427	2.958126191	1.093802913	1.128032352	2.531329515	1.965439583	0.996678566	1.045967212	1.156175486	1.023012415	2.959510404	1.095325439	0.970132559	1.101242967	1.836917071	2.160685362	1.979731414	0.898007421	1.075297117	2.80780526	3.001387291	1.967589013	1.214137802	1.012512124	1.835338773	4.050882663	0.926753854	1.016191573	3.495255185	1.016068697	2.893491934	2.740373581	3.152959988	2.99865259	0.937342303	2.137438378	2.937337201	2.780135284	1.003398727	2.101947803	2.734407316	0.977459717	2.313630231	2.099672539
Sample521	CONTROL	6-12mths	MTB+	TRAIN	1.072632743	2.810713977	3.095826531	1.233837268	0.974234213	2.713486544	1.900941572	1.065284211	2.674227924	1.086246658	2.987900431	2.717466116	2.457427711	1.047874046	3.179834934	1.983280716	2.131152169	1.85609345	2.393263216	1.534427317	0.931008591	2.935813313	1.817737138	1.143497109	2.055952833	1.091239909	2.561526529	1.566764061	0.945935675	3.202546316	2.810431441	1.080445573	2.467980853	2.924802993	2.774262957	0.850057354	1.695127198	3.365575541	2.57877641	0.990069418	1.519642994	2.347399882	2.342746009	2.278065403	1.751687283
Sample522	CASE	1-2 yrs	CASE	TRAIN	0.854753908	2.721295305	2.572451571	0.948269875	0.981349509	2.549199925	1.843354012	1.089580896	2.503646323	1.311814145	2.766642455	3.147451228	2.590424768	0.937230808	3.485473643	1.153157849	1.494203268	2.109652522	2.174285904	1.289329857	2.450033331	2.450637144	2.169605165	3.435161832	1.910108657	1.925075193	4.105263729	1.520514037	1.474014733	3.410934457	0.873495235	2.760896318	0.858684359	2.995933285	2.742839438	1.145696724	2.434126534	3.149547039	2.474170363	0.981617224	1.966669694	2.613355648	2.264615586	2.354140399	1.850162003
Sample523	CONTROL	6-12mths	MTB+	TRAIN	1.139833861	3.221464575	2.86260872	1.906072102	1.145163712	2.679695908	2.318862881	2.164332022	2.664588814	1.029786649	3.00988478	3.057640246	2.818291351	1.701495611	3.449300392	2.172515776	2.079157058	2.150807765	3.183184943	1.411169775	1.052239871	2.656029646	1.820393795	3.111028481	1.880794932	2.06210979	3.975139542	0.907482601	1.508335006	3.087735244	2.302402291	2.681183111	2.624876213	3.018476246	2.921302157	1.823639609	2.064364747	3.404488986	2.617850717	1.116579907	1.813817331	2.911077104	2.269572154	2.494378191	1.904633854
Sample524	CONTROL	1-2 yrs	MTB-	VALIDATE	1.028163064	2.875726756	2.912064088	1.44922805	1.048482861	2.253040799	2.040119739	1.862921753	2.452875472	1.294720098	3.079203467	3.070494634	2.450675083	1.468716404	3.040490213	2.189644489	1.798253894	2.21663094	3.212296027	1.133791251	0.927126932	2.657705815	1.010924119	3.497767515	1.955098254	1.463301417	3.981370379	1.031920315	1.764970867	3.479216414	2.340632711	3.027752679	1.107482567	2.393485284	2.500987051	1.419416091	1.948666859	3.166053573	2.410323543	1.118407949	1.622399676	2.4909936	1.081160698	2.089737658	1.880150755
Sample525	CASE	6-12mths	CASE	VALIDATE	0.997604732	2.827532152	2.85648919	1.670092291	1.126353985	1.187624752	0.842388114	1.018674733	2.812926569	0.898763412	1.023741626	2.712999805	2.355024113	1.101929134	3.408062496	1.073985102	1.530231189	0.985301821	0.940805422	1.34533868	0.882674121	2.840782918	1.825021744	0.827956905	1.804486686	1.80789015	4.150801966	1.10300339	1.029003646	3.311363111	0.980411552	1.104059547	2.628806577	3.133331986	2.882671988	1.111903822	2.10796172	3.428119641	2.970401902	1.063212121	2.057141317	2.691952226	2.762047701	2.487416008	1.839783138
Sample526	CONTROL	1-2 yrs	MTB-	VALIDATE	0.951379493	2.335615232	3.315472646	1.632538359	1.344809817	2.99500137	1.607867816	2.667788382	2.495752492	1.619944884	3.258953267	3.484323269	3.147070518	1.227141275	3.531747493	1.796514693	2.611039902	2.155264295	3.33775151	0.968820357	1.103260675	2.776258403	1.942448645	3.198416811	1.867919063	2.211657299	4.005340029	1.556748063	1.079415813	3.522086358	2.186738268	2.77793861	2.605199728	3.353992965	3.005963943	1.833592262	2.418774976	3.105722773	2.869946504	1.066993056	2.513663156	2.550562253	1.125223979	2.559082915	1.884313621
Sample527	CONTROL	6-12mths	MTB-	TRAIN	1.090699944	1.122467374	2.867656666	1.242331056	1.013711669	2.400662102	1.938228651	2.137179606	2.537506159	1.046086681	2.477223605	2.648109311	2.384282633	1.012817971	3.200724454	2.034796615	2.202605314	2.382070439	3.204505889	1.133772988	2.554686053	2.552788002	2.047994275	3.238330664	1.019909902	1.704509755	3.953576562	1.054085415	1.000173174	3.213998123	2.653915358	2.761951181	2.429491416	2.891742185	2.61522004	0.876038446	1.858810334	2.874754413	2.045907058	1.029829225	1.185962069	2.405552808	2.18311251	2.177597876	1.644657534
Sample528	CONTROL	1-2 yrs	MTB+	TRAIN	1.052726039	2.632357709	3.07874432	1.766819184	1.217424249	0.903137925	2.480937735	2.025357126	2.316064967	1.454504463	2.658633172	2.705500312	2.31013864	1.463802891	3.477228684	2.11477529	1.883095969	2.807384547	0.889260256	1.589032012	2.613904377	2.63144188	1.635386566	0.82128618	2.008557355	2.300074287	3.840423299	1.873011045	1.044283588	3.530104387	0.963320043	2.751596182	2.666753368	2.337384821	2.858807803	1.146040902	1.852858897	3.208763326	2.684825727	1.05668167	2.021648956	2.698437917	0.96058758	2.251179931	2.333414247
Sample529	CASE	>2 yrs	CASE	VALIDATE	1.03861233	3.092260657	3.488272439	1.701381452	1.346461184	3.052063321	2.32682041	1.978378119	2.388331712	2.161202163	3.114630284	3.281446489	2.988986672	1.431551299	3.581319664	2.203431575	2.851985717	2.698802924	3.214256672	1.350175931	2.589431345	2.670683823	1.114905721	3.562792598	2.056755286	2.101980632	4.134294704	2.041729227	2.008726745	3.683200291	3.010143551	2.673899596	2.887131658	3.515562951	3.216792278	2.012696205	2.312916166	3.691283181	3.106152038	1.408454643	2.021498724	2.958982228	1.052732348	2.503093207	2.118607802
Sample530	CASE	>2 yrs	CASE	TRAIN	1.075422747	2.353928393	3.136549843	2.396724012	1.049792932	2.768516024	2.421564968	1.142397109	3.034539356	1.425836404	0.901798533	3.286417488	3.030933985	1.026394968	3.530516856	0.895374889	2.222552992	2.799662724	1.109916414	0.854255591	0.91951895	1.08393421	2.411705384	1.066367611	2.043756889	2.205470536	3.946103621	1.124668859	1.946138735	3.685039237	1.16239252	2.508528239	2.586256628	3.181877627	3.268555749	0.919349028	2.628205212	3.477585766	2.769094761	1.009091374	2.130556078	2.690825144	1.078205596	0.904882974	2.094787091
Sample531	CONTROL	6-12mths	MTB-	TRAIN	1.030660224	1.129217928	2.954572399	2.04419822	0.999457837	0.975707741	1.465849439	1.108144973	1.072681479	1.072964995	1.12964898	2.40877276	0.930364992	1.060450417	1.081473206	2.182321327	2.320792126	1.073935499	1.006336041	1.082024346	2.596425671	0.818042272	1.68074802	0.891871618	1.8875535	2.203925277	1.003602426	1.661595361	1.09179305	3.592419282	0.891020439	1.027179922	0.876117451	3.163972946	2.812218516	1.144001847	1.90445656	3.434088312	2.41812476	0.980127312	0.960614473	1.083963944	1.958207654	2.164052957	1.079091292
Sample532	CONTROL	>2 yrs	MTB+	VALIDATE	1.039196606	2.81406652	2.874736941	1.489829136	1.131941533	2.694294337	1.660896072	1.000477199	2.845112619	1.151028089	2.917479963	2.249037343	2.796071972	1.000649273	3.638428902	2.038872229	1.966160646	2.572724015	3.09707509	1.27800692	2.606312434	2.988942408	0.999850457	2.833963631	1.660923994	1.801290705	4.03817972	0.988681906	1.014385577	3.337963422	1.019885808	2.575952849	2.73895814	3.307269662	2.972678098	1.932947903	2.140731331	3.463948915	2.672624159	1.41652072	2.244851894	2.876925662	1.932527558	2.654957802	1.854538613
Sample533	CONTROL	6-12mths	MTB-	TRAIN	1.086066237	2.338292981	2.824657957	1.074427999	1.025626436	2.939392274	2.129994589	1.147751848	2.758517615	1.009439924	3.159350455	2.512319655	2.571278605	0.974952275	3.031195861	0.889195126	2.332923672	1.079461069	3.277686477	1.430101796	2.563266222	1.187209079	2.14554913	3.689897192	1.522799299	1.847760043	4.013625899	1.089266212	0.959848348	3.518951972	2.58602837	2.752838676	2.749372656	3.289566854	2.639225442	0.876091173	1.300444039	3.302485452	2.562799184	1.096740864	1.865890947	2.72446323	2.62614716	2.240902078	1.806513594
Sample534	CONTROL	1-2 yrs	MTB-	TRAIN	1.15255916	2.621677379	2.847991678	2.347379721	0.951543449	1.023931106	2.408783334	1.058980845	2.694618827	1.408542635	2.143308998	2.486396619	2.775360902	1.213158869	3.446874728	2.128426416	2.511095545	2.17957615	0.98671647	1.095277217	0.932071254	1.215415579	2.372857637	3.410581726	2.485183716	2.27508616	4.194663367	1.421155941	1.925282679	3.478908436	0.8447017	3.020415204	2.766938044	3.187078789	3.26030948	1.883380333	2.243962016	3.682361313	2.65340721	1.0809456	1.78323512	2.823297239	2.50960204	2.207835721	1.642229024
Sample535	CASE	6-12mths	CASE	VALIDATE	1.078245825	3.191788382	3.149123187	2.26557931	0.886035421	3.189832836	1.018120685	1.624674985	3.045578949	1.939179477	1.021755876	3.345917608	2.763805512	1.068134345	3.489531683	1.623165027	2.771756897	2.26224398	3.334785554	1.08442468	2.48550728	2.677637747	2.217090013	1.160482536	2.129687739	2.126872303	4.012399795	0.968414591	1.043450959	3.537427257	2.861212449	2.472125887	2.796367731	3.054398793	3.185004727	2.092447682	2.628194323	3.34910595	2.707015925	1.079508184	1.899656729	2.530888574	1.903632715	2.816836152	2.011140476
Sample536	CONTROL	1-2 yrs	MTB-	TRAIN	1.059697807	2.369525253	2.976865207	1.250367161	1.042016851	2.560848399	0.934564324	2.231203877	2.830421723	0.999838027	0.951390587	2.480250881	2.7605429	1.122145228	3.532695764	2.187788164	2.374464391	2.24998927	2.052565325	0.944210229	2.644724155	2.366744431	1.416543386	1.177358663	2.157216892	2.1827372	4.095674658	1.025700145	2.144730325	2.580244787	2.260101863	1.003003422	2.780468768	3.072523861	2.571254169	0.87666882	2.539757627	3.489833766	3.231336318	1.01064959	2.415921628	2.498345264	2.373855522	2.544418783	1.8295929
Sample537	CASE	>2 yrs	CASE	TRAIN	1.048607787	2.750378711	2.864591392	1.848740625	1.006513031	1.076876155	1.525828289	1.128139609	2.672451557	1.027707191	2.538680034	3.149653351	2.641114268	1.022486608	3.546462321	2.030751822	2.16654537	2.52529074	1.130122027	0.945464485	0.877424074	2.260045135	2.080300038	1.164586388	2.018897011	2.133628264	3.191751871	1.03320124	0.975432676	3.712269969	2.573937563	3.118560102	1.105554816	3.394683984	2.699874998	0.882368183	2.952844006	3.410723619	3.119922409	0.965713376	1.475152891	2.517739882	2.570944567	2.426050913	1.881189196
Sample538	CONTROL	1-2 yrs	MTB+	TRAIN	1.064310946	2.412676448	3.102395597	1.502511473	1.08664032	2.666268432	2.033540384	1.043697994	2.686525263	1.108028205	2.995883622	2.951527683	2.576334741	1.019425754	3.563195351	2.325758007	1.370227984	2.693970865	1.03431796	1.33332716	3.012579333	3.11902923	1.508868427	1.165512908	2.356603552	1.949756895	4.083083551	1.460924492	1.09389114	3.654483753	1.063306069	1.092978244	1.047670275	3.27651762	2.722670168	0.881323541	2.257869246	3.547665719	3.071648007	0.985855988	1.947617409	2.55003167	2.553194292	2.523727062	1.873634645
Sample539	CONTROL	1-2 yrs	MTB-	TRAIN	1.065436354	1.811078141	2.677351383	1.810344975	1.50625282	3.305644136	1.801566858	0.908617249	2.497756578	1.035001281	2.709683551	2.905381314	2.653979309	1.060743073	3.371206039	1.122979478	1.02574652	2.528928346	3.0770303	1.224096452	1.144576725	2.876899866	2.375770216	3.315372074	2.348583159	1.61657589	1.146168919	1.880606281	1.066551001	3.366410553	2.171044272	2.845435346	2.914165028	3.196786014	3.086057456	1.583624066	2.051415866	3.624882494	2.581002786	1.114111698	2.124371161	2.637669532	1.738032942	2.266901951	2.142186375
Sample540	CONTROL	6-12mths	MTB-	TRAIN	0.994091831	2.394488287	2.560798229	2.020021349	0.962014774	2.322510903	1.55476337	1.082388895	2.058388116	1.072932153	2.147973462	2.744275789	3.00344123	0.983404654	3.313481588	1.837990311	3.569907499	2.161508559	3.097205436	0.942729964	2.792353808	2.34176607	2.081097324	1.211011845	2.216483591	2.219982001	4.188380494	1.718482581	2.062648362	3.126937098	2.730256444	2.629572128	1.060011171	2.70539554	2.465094035	0.839560985	1.288743866	3.681254314	2.250637255	0.943051633	1.028374836	2.164224567	1.13605253	2.536221462	2.022270457
Sample541	CONTROL	1-2 yrs	MTB-	TRAIN	3.042004378	1.043630498	2.779800487	1.771094047	1.195906506	1.059985559	1.460319182	2.005659337	2.990142445	1.567991138	3.103316926	3.304749264	2.717284758	1.043499036	3.264709274	1.989100711	2.545198355	2.144386859	3.127000062	0.856306074	0.924530879	2.547023895	2.232455204	3.358263645	2.295349048	2.026292981	3.931281037	1.148892802	1.638658017	3.616603499	2.410089354	2.938427734	2.67665354	0.916967549	2.838058302	1.013795454	2.374191141	3.348017824	2.739935279	1.376673724	2.216168642	2.65375669	1.020534171	2.31547539	1.685171972
Sample542	CONTROL	>2 yrs	MTB+	TRAIN	1.116363347	2.74759111	3.028820419	1.980159022	1.229156087	2.269288287	1.698878976	2.209949385	2.708732313	0.962708496	2.918778553	2.684476048	2.691011844	1.00305068	3.409702975	2.032288998	2.047500002	2.220783696	2.638167791	0.852757896	0.919502001	2.128617573	0.941695392	1.018379893	2.49305383	2.107575559	4.107221169	1.848188647	1.083006381	3.515531313	1.2117375	2.833122511	2.745842156	3.316995873	2.683879623	0.924621566	2.40187712	3.254363859	2.603387431	0.961774679	2.335682572	2.579670856	1.023327091	2.299447417	1.650137046
Sample543	CASE	1-2 yrs	CASE	TRAIN	1.026602734	2.846084729	3.2191458	1.447355548	1.024599646	1.172568085	2.15834344	1.037736662	3.334292714	1.720198621	0.991182678	3.399352348	3.120928582	1.56264866	3.348090946	2.434171357	2.632479844	0.956502573	3.260372592	1.533067805	2.817409284	2.898942841	2.035593423	3.620505346	1.518601937	2.148916289	4.124663589	1.015076842	0.954780926	3.767728226	1.107352423	2.765833341	1.107033527	3.350942804	3.044744354	2.217272879	2.590254089	2.798763192	2.555547014	1.282240871	2.51635717	2.7916199	2.492440906	2.777785208	2.104677918
Sample544	CONTROL	1-2 yrs	MTB-	VALIDATE	1.078904109	2.313825077	2.863180388	1.031773094	0.953735585	0.80729885	1.533875097	1.044313996	2.680556342	1.107403851	2.823287365	3.115511012	2.552378991	1.072639785	3.516721796	1.786449922	2.368570624	2.391566511	3.057057776	1.139674988	0.936559393	2.399976812	1.90670412	3.360517976	2.040532729	1.74189055	3.962656271	1.292933278	1.130626446	3.034005347	2.356894763	2.767033916	2.536048881	3.122988082	2.944269327	0.925836876	2.3934626	3.470208005	3.131415408	0.956256798	2.450941504	2.420085342	2.123595212	2.551922218	1.8191674
Sample545	CONTROL	>2 yrs	MTB-	TRAIN	3.21170637	2.508559225	3.174500673	1.360078667	1.109906316	2.425251036	1.048596122	1.01936131	2.909161081	1.135530854	3.083863991	3.018525069	2.655215516	1.600142814	3.317711003	1.06920491	2.307864958	0.995749375	1.033608147	1.328660592	1.10761306	0.825254536	1.089186822	3.751885489	1.997836068	1.861294139	3.981758502	0.963109256	1.233388513	3.648546344	2.361977681	3.146721922	1.14486566	3.257523985	3.021025125	1.120114009	2.186142225	3.305079415	2.72505693	0.98230956	1.546616042	2.780171608	2.57121223	2.273210947	2.133528237
Sample546	CASE	1-2 yrs	CASE	TRAIN	0.946124439	2.837557538	3.176182116	1.029210091	1.070587579	2.617869695	1.017585976	0.964259047	2.876063987	0.952163904	3.329546493	1.080507411	2.798139543	1.044104356	3.496197905	1.093423409	2.081767319	0.996167799	3.0781364	0.959320411	1.109401445	1.002194258	1.652631986	0.880069805	2.539508694	2.029343024	3.96487552	1.077368002	1.596128269	3.445880285	2.466245522	1.048546273	3.043000285	3.074960645	2.820478394	1.101036902	2.100204343	3.537586968	2.629745103	0.967820573	2.131452306	2.622612777	1.922441632	2.392349913	1.906402982
Sample547	CONTROL	6-12mths	MTB+	TRAIN	0.955330565	1.11066161	0.918531921	0.982365034	1.023278652	0.843042452	1.064832956	0.918236261	1.05046039	1.579667263	1.127323904	1.128395372	1.024871287	1.033755475	1.037694284	1.115350351	1.034906891	2.750493564	1.018778985	1.173137721	1.100778165	0.955676546	1.081448348	0.925541578	1.092437894	0.987176618	4.367853835	1.097712176	1.116668027	1.106986231	0.881074221	1.001479067	3.008459609	0.92710386	0.969849544	1.118817285	2.294527242	1.068692552	3.679788112	1.021919921	2.883245575	1.135068855	3.081543584	2.307636973	2.055955571
Sample548	CONTROL	>2 yrs	MTB-	TRAIN	1.203941592	2.748994187	3.318480012	1.772496918	1.086553968	1.054977302	1.355963394	1.099696343	2.710848463	2.117968877	0.954433724	3.537436885	3.118769019	1.822086444	3.773739675	2.311249996	2.833311107	2.729863158	3.159145774	1.205321809	3.048193352	2.900944069	2.080107018	3.648516715	2.329951354	2.323902614	4.325163601	1.059940933	0.958787961	3.836788602	2.495088225	3.011044472	2.725950345	3.27070908	3.479202872	2.05947373	2.446808563	3.705983375	3.061978394	1.284609363	1.227464938	2.765319729	2.502782488	2.70764426	1.845087532
Sample549	CONTROL	1-2 yrs	MTB+	TRAIN	0.853908837	3.048731105	3.396395733	1.684023195	1.25319464	3.030258527	2.427916796	2.539197739	2.958531338	2.291330782	0.962854155	3.392520532	3.089089129	1.999518627	0.955292049	1.595578982	2.221784982	2.082036471	0.934931982	0.951120882	2.827251197	1.195804218	1.949158602	0.847859543	1.784396762	2.133796449	4.315326934	1.098272004	1.733900338	3.710629309	0.826840463	2.97320937	0.918822486	3.292714918	2.874840172	1.106840977	2.417595596	3.5122898	2.757571256	1.53251954	1.203833745	2.82679927	2.689821193	2.587995739	2.206967691
Sample550	CONTROL	6-12mths	MTB+	VALIDATE	1.077196406	2.950843741	3.034891051	1.013660581	1.071872959	2.560401656	1.716770356	1.896189928	2.695170105	1.027442451	2.603925567	2.708463434	2.854368209	1.068437119	2.704024746	2.095417187	1.799936947	1.892845459	2.272965574	0.958189103	1.067475405	2.817468529	0.974706497	3.166635076	1.530310297	2.381095572	4.092373025	1.708448898	1.956675928	3.403139673	1.155435926	1.080852228	1.137734379	2.893600691	2.649330193	0.879581057	2.036121215	3.164049914	2.301591321	1.293395848	1.304669019	2.5845789	2.277924494	0.896684402	0.924783257
Sample551	CONTROL	1-2 yrs	MTB+	TRAIN	1.110763456	2.387645399	2.425064657	1.916834642	1.19467198	2.405578125	1.538806087	1.0262875	2.787141233	0.891422917	1.024641129	1.017665079	2.52792264	1.694811786	3.556499935	2.409742838	1.656599487	1.058694669	3.121024842	1.262991834	0.881380338	1.064811159	1.772033205	3.544249498	2.423178901	1.389227209	2.302535578	1.058071135	1.024069881	3.543617036	2.617497515	1.111814922	2.473401247	3.044879532	2.417010689	1.113999485	2.082556302	2.312570776	2.677300703	1.055534335	1.731548695	2.451041769	2.357994484	2.239325374	1.815656381
Sample552	CONTROL	6-12mths	MTB-	TRAIN	0.934417723	2.565790335	2.772927234	2.626800491	1.03252165	2.549937049	1.895224616	0.927217152	2.261721891	1.592873394	1.024561721	2.858743149	2.762074016	1.059106873	3.265222676	1.686729444	2.272851074	0.958792105	3.280525714	1.308200813	2.836117032	2.323636883	2.161295147	3.206469249	1.954134258	2.323545658	3.976831958	1.774207233	1.076604972	3.447849131	2.569098604	2.480208509	0.905727894	2.411145039	2.896780115	1.128249337	2.046628555	3.353327439	2.361310954	1.218117572	2.029000771	1.81705321	1.930663293	2.460705508	2.034458941
Sample553	CONTROL	1-2 yrs	MTB+	VALIDATE	1.035006974	2.570569233	1.033318251	1.563580594	0.934814862	0.856391691	1.156010596	1.065672195	2.679754124	1.088536488	1.068971935	2.380184181	2.340036905	0.977448811	3.216404547	1.640860046	2.32818785	2.141641789	0.897018015	1.297234271	1.073613707	2.190986062	1.00286606	3.258491775	1.786396635	1.437285313	3.954543669	0.887048901	1.136159278	3.55751754	2.540754986	0.900111192	1.12815256	3.067133906	2.948785459	0.938685951	2.410738783	3.41274794	2.196892875	1.000783493	1.107348573	2.532113263	1.434229373	2.518136248	1.396777902
Sample554	CASE	1-2 yrs	CASE	TRAIN	0.991860197	2.69104316	3.33838217	2.145473998	1.15986145	0.892258872	2.195127851	2.366366519	2.730638975	1.58880883	1.124982554	2.881722362	2.543880067	1.055832981	3.528476583	2.124755284	1.9153248	2.306376788	0.943070662	1.405849013	2.858816388	2.977195539	2.018753504	3.623374942	1.937575961	2.204513354	4.045961129	0.945904269	1.171784947	3.356819321	2.38852465	2.908968719	2.818042641	2.714619605	3.029112477	1.066475913	1.850246349	3.456255578	2.83491742	1.264988403	2.170299415	2.798944949	1.713982923	1.954218137	2.22549566
Sample555	CONTROL	6-12mths	MTB+	TRAIN	0.987861603	0.984822355	2.750392039	1.51981441	0.985828431	0.906151113	1.102970259	2.510338466	2.356028689	1.036207325	1.065203664	3.42850799	3.092241323	1.031793188	3.850252658	1.081181896	2.341415444	0.9130308	2.437016302	1.073147231	1.126354914	2.862918055	1.82791311	3.752071567	1.973250749	2.424064376	4.460473814	0.932293611	2.163125117	3.629118445	2.772507442	3.017254007	0.887037082	2.401478188	2.965670221	1.145667643	2.464962618	3.495148395	2.146947991	1.010695781	2.237357404	2.495011113	0.925643973	1.08800174	1.96075914
Sample556	CASE	1-2 yrs	CASE	VALIDATE	1.081407591	2.579666461	3.017447521	1.142737858	1.092540388	2.561319322	1.354695373	2.124071565	2.853016359	1.630170843	2.801537775	3.043423252	2.645279995	1.029882082	3.033285405	2.218869666	1.786294647	1.893811795	1.001853492	0.85264987	0.919217403	3.147292791	2.070608497	3.274527045	2.511519693	2.268382994	3.877289946	1.412648198	1.086221291	3.704811584	1.206049295	2.888207886	2.707954439	3.478712551	2.917754324	0.923733173	2.834632477	3.705765812	2.593746285	0.967179736	2.479385641	2.659095761	2.314956542	2.433164872	1.762065134
Sample557	CONTROL	>2 yrs	MTB-	TRAIN	1.008322943	3.36119686	3.727631273	0.942390181	0.982865918	2.881387792	1.145103193	1.662191411	2.641448843	3.18524077	2.977645723	3.01379768	2.775070547	1.027522306	3.532477652	1.623373328	2.606288252	2.116248349	3.31383052	1.168829112	1.09786402	2.89641173	2.178218108	0.965321653	2.100709222	2.662705995	3.71470557	0.914294828	1.886493996	3.561868483	2.163882415	2.82943625	3.146711598	3.146499508	3.058385706	1.099607213	2.2360924	3.459012642	2.757766138	1.206110291	2.263030965	2.404469977	0.944625313	2.465479156	2.237745494
Sample558	CONTROL	>2 yrs	MTB+	TRAIN	0.946036633	3.016013552	0.916500635	2.130384277	1.071231025	0.798327973	1.016950401	2.709360449	2.768974978	0.951539304	1.021576637	3.404204016	2.745586899	1.207535373	3.11334559	1.747974289	1.563249882	0.996800083	3.517674022	0.95914112	2.38690531	2.416195598	1.728046456	3.229811688	2.024655232	1.676302975	4.288930901	1.729817664	1.093221251	3.230841768	3.137168676	2.765210598	2.831634034	3.14247299	2.790665894	1.167707352	2.581757069	3.403564861	2.2838366	1.040742357	1.004415287	2.385261079	2.180004816	2.267936934	1.829411899
Sample559	CASE	>2 yrs	CASE	TRAIN	1.072210914	2.307741944	3.483323346	2.074215663	1.066571005	3.207748302	1.834307383	1.15948451	2.955769613	0.993482035	0.950986373	3.287267431	2.864683561	1.549450921	3.526351332	0.939715385	1.67700792	1.615948038	3.062961916	0.942853993	2.526794159	2.695219224	2.246756762	3.587814817	2.481193844	2.24685752	4.030009037	1.449145307	0.986511315	3.837927876	1.761760869	3.003482016	2.589756921	3.297053468	3.061457357	0.87877102	2.264293917	3.574687416	2.9925029	1.246115684	2.275541035	2.633212709	2.425542817	2.74473259	2.272480499
Sample560	CONTROL	>2 yrs	MTB-	TRAIN	1.031462439	2.597981684	2.494171501	1.433219717	1.029102582	0.858530358	1.769421891	0.977230937	2.632176033	0.999080635	1.17803095	0.982472596	2.341166653	1.510121317	3.700695269	2.319729231	2.126942955	2.168552221	0.92155642	1.170892544	1.083307513	2.284708764	1.034965782	0.941470405	1.832064933	0.963309362	4.101293496	1.000551042	1.098795878	3.509973944	0.865458079	0.985279542	0.91018219	0.914776138	2.523540987	1.098016736	1.928188183	2.155029057	1.026668099	1.102558099	1.033243943	2.376737335	1.823144495	1.118516695	1.482334925
Sample561	CONTROL	6-12mths	MTB-	TRAIN	1.073977348	2.740117404	3.114589159	1.53420507	1.008688634	2.575235499	1.901050028	1.100481615	2.954964467	1.802419464	2.829692293	3.071117342	2.815069477	1.664961444	3.277813195	1.595123994	1.958033933	2.030276828	3.092738715	1.099893666	2.610443438	2.767793655	1.805386803	3.141930503	2.480466846	1.725436478	3.733945291	0.952411012	0.918811751	3.669614114	2.183822841	2.586944422	1.104502066	3.063202384	2.985574637	1.849660874	2.262783968	3.420096829	2.718303422	1.292119338	1.095469942	2.573021229	1.072344136	2.461549532	1.761650691
Sample562	CONTROL	>2 yrs	MTB-	TRAIN	2.948796614	2.607357328	0.974353694	2.064189749	1.054567988	2.532477053	1.394305579	0.925482823	2.559701712	1.017619026	2.681075922	2.578947151	2.338802986	1.058256359	3.302341235	1.939014446	1.580675077	1.129952222	3.468078893	1.168774189	2.660981562	2.304424892	1.675961603	3.453625678	2.377052351	2.003065683	3.917438015	0.9754215	1.114814318	3.18392565	2.127097974	2.670746964	0.911737758	2.760748317	2.748567577	1.099711059	2.254904598	3.390949589	2.989669397	1.251404512	2.370890764	2.459534941	2.126534222	2.447386312	1.919365744
Sample563	CASE	6-12mths	CASE	VALIDATE	3.188238233	2.810967574	3.167057594	0.992776093	0.944277663	2.51673016	2.130140075	1.034630748	3.048537674	1.420510282	1.021420229	3.194117924	2.678302739	1.006613961	3.587915605	2.561395012	2.502815011	2.677244973	1.120454613	1.08131789	1.154484179	2.996350916	2.417393786	3.952818967	2.304072516	2.173882725	4.221221216	0.97377391	2.602898367	3.769109105	1.054198614	3.049315142	1.038594747	3.332986308	3.217291893	0.927732886	2.673842248	3.666065934	2.524120899	0.926030234	1.014654791	2.881417746	1.036746817	2.226908522	2.088864508
Sample564	CASE	6-12mths	CASE	VALIDATE	1.087024203	2.489006092	3.586154238	2.26027102	1.009166687	1.085312021	2.096477597	2.222422769	2.978969554	0.943645193	2.219344136	3.144194352	1.918905522	0.994896481	3.676021424	2.386238006	1.687274775	1.092518499	3.082607363	1.563610054	2.78967821	2.724170328	2.377002424	3.837453878	2.248395155	1.619866457	4.369549983	1.138064489	1.781644676	3.931985559	2.976738065	1.114896852	1.116810096	3.308952275	2.97545523	2.165364127	2.509036184	3.511821109	2.831693362	1.229421697	2.320106333	2.522360564	2.902237673	2.999719887	2.307534883
Sample565	CONTROL	1-2 yrs	MTB-	TRAIN	1.037504333	2.871949004	2.941798944	1.155994546	1.019083108	1.185446312	1.785952282	1.463010374	2.489677274	1.451050236	2.618929955	3.062746596	2.81912106	1.580844594	3.295087182	2.148604923	2.013614599	2.636001587	3.020269661	1.445813432	2.395648307	1.052988862	1.843005087	3.296815827	1.845752039	2.172177913	4.035922879	1.63449828	0.961056494	3.46450985	2.419066544	2.70000552	2.923931208	3.345721309	3.04522501	0.918920912	2.286133905	3.516524109	2.521554375	1.12170666	2.000721127	2.528541437	2.424503644	2.288164891	1.877568049
Sample566	CASE	6-12mths	CASE	TRAIN	1.604287297	2.826072548	3.265235831	0.965063853	1.083057422	2.928072894	2.198287086	2.267258979	2.954348702	1.376337943	1.125561128	3.326014554	2.963856597	1.05566104	3.29138869	2.335351093	1.750730619	1.127422534	3.334846126	1.072921788	2.661074418	2.955101319	2.135886385	3.247833819	1.802184166	1.501555216	4.11955196	1.104692141	1.03914506	3.751149444	3.119632346	2.741966496	2.874825957	0.987382227	3.157869472	1.147262518	2.838121492	3.387764503	2.696378415	1.442363976	2.54906552	2.786988104	2.011202542	2.770979812	1.67450555
Sample567	CASE	6-12mths	CASE	TRAIN	1.074524472	2.443150735	3.281479348	1.086865604	1.037234476	2.597190184	0.939218457	2.257804356	2.732369854	1.02251453	3.202345813	3.500368991	2.700355578	1.021953313	3.539125188	2.349388316	2.584127471	2.94977809	2.962846839	0.855553587	0.920452684	3.026102452	2.021604885	1.079007154	2.677235247	2.516800244	4.573869961	0.946150883	2.388591688	3.455026001	1.149549135	2.907843692	2.751652301	3.019530823	3.254948407	2.111308406	2.597843093	3.570505401	2.491474762	1.008864425	1.676971358	2.548759986	1.090316708	2.440550222	1.606232253
Sample568	CASE	6-12mths	CASE	VALIDATE	0.859551847	3.069136905	3.531648655	1.005121365	1.055069144	3.212820195	2.672501004	2.832545164	2.345595036	0.989340499	2.953997013	2.987415847	2.516003896	0.935135568	4.01790325	1.956226419	1.872405707	1.808652822	0.925300167	0.963935366	1.034918777	2.79937505	2.320443598	3.640529766	2.162754856	2.031926095	4.310765852	1.048556273	1.071577172	3.875463704	1.909362225	2.669017393	0.911569409	3.457521988	3.161436477	1.099353916	2.354985137	3.503162664	3.011625106	0.934636282	2.488486423	2.31296146	2.855536383	3.051232013	1.909906798
Sample569	CONTROL	6-12mths	MTB-	TRAIN	1.005683652	2.660184177	1.066745892	2.192162434	0.988889991	2.641225035	1.510574866	1.110036276	2.747119988	1.045498964	2.560906614	2.503958627	2.228462698	1.015242949	3.28430888	1.817631915	2.093608051	1.851287048	1.148292763	0.853058313	2.531234982	2.555029025	1.546899799	3.275928724	2.215879062	1.582322772	3.906515517	1.051015694	1.482598255	3.320586109	2.467379279	2.724144714	2.642406822	3.040622522	2.7744103	0.865395039	1.882210993	3.382046211	2.925249723	0.956310938	2.134910147	2.373972765	1.910145415	2.006442701	1.537073227
Sample570	CONTROL	1-2 yrs	MTB+	TRAIN	0.997585949	1.011844692	3.563132615	0.935338121	0.914389165	1.172578245	1.972835188	1.033267882	3.007614206	1.122466781	1.025591841	3.113798476	3.010391117	0.992247684	3.574018742	2.294885497	2.289533846	1.06572681	2.189479339	0.851059435	2.837018699	2.720680451	2.560450595	0.814278466	2.346342795	2.127544072	4.151852451	1.059852857	2.048721734	3.5248687	2.516089485	1.188910169	2.804548416	0.897049121	2.952762211	1.062084732	2.574885974	3.429008337	2.806091621	1.076172841	1.8934586	2.486516781	1.662159675	2.625979142	1.933275588
Sample571	CONTROL	6-12mths	MTB-	TRAIN	1.074647813	2.430391235	2.823906965	1.189770462	0.991775364	2.614152542	1.730130031	1.083211126	1.416164538	1.068308214	1.024673334	2.612995863	2.758585001	1.411483379	3.511609198	0.924066999	2.101328377	2.283162251	1.112092606	1.094073342	2.874195417	2.704614329	1.050564511	3.509240796	2.160046574	1.620620963	4.211551147	0.95130787	1.029449839	3.362320364	1.10298493	0.988859354	2.927552679	3.284031882	2.984579418	0.920502996	1.915509224	2.615136519	2.55526339	1.067349726	1.91361476	2.372686071	1.063581674	2.072216588	2.343592242
Sample572	CASE	>2 yrs	CASE	TRAIN	1.787170842	1.99742619	2.681701612	0.976817491	0.950038503	2.683035902	1.819807071	2.540608628	2.318152087	0.886008793	2.88044516	3.17229767	2.785631348	1.072184082	3.349370738	1.608203575	2.345475469	2.305169718	3.414004183	1.228133023	0.93168672	2.623936294	2.094993506	3.50891073	1.987982171	2.185015504	4.131989623	1.428872685	1.014174407	3.387676792	2.414739461	2.821850515	2.527074782	3.103364815	2.884865307	1.999823459	2.434962631	3.316926625	2.529703284	1.079963195	1.877259678	2.476574774	1.044539234	2.579629723	1.811982082
Sample573	CONTROL	>2 yrs	MTB+	TRAIN	0.869068683	2.707011294	3.232623764	1.678036008	0.974881452	2.716356562	1.971443533	1.882613048	2.853341331	1.098113429	2.998173288	3.13759794	2.870611698	0.913891468	3.354646648	1.919386967	2.009141154	1.66577309	0.963302016	1.215960826	2.65130526	2.716054979	1.940000306	0.915851093	2.210830365	1.8454914	4.01093612	1.055118688	1.856739683	3.707478982	2.003950672	3.246009635	0.852464164	3.193868373	2.917123695	1.073681104	2.267929889	3.411572155	2.818621751	1.201780903	1.63345289	2.611708661	2.255827992	2.147529802	1.534081868
Sample574	CONTROL	1-2 yrs	MTB-	VALIDATE	1.09703809	2.883201664	2.875797575	1.627571739	1.13707132	2.168617622	1.199988929	1.073910276	2.339343306	1.080273089	2.728683932	2.722619464	2.46297287	1.515288695	3.302465056	2.069262967	2.505637893	2.342152434	3.28068822	1.098748435	2.717017844	2.408803525	2.087603318	3.310535251	2.032180863	2.174944058	4.104214618	0.894004403	1.534188655	3.301603181	2.118652935	2.824512381	2.523631772	2.815922084	2.738298469	1.59631973	2.16176689	3.299831755	2.293901605	1.021778449	2.224330884	2.66358131	1.058786163	2.175179514	1.656168517
Sample575	CONTROL	1-2 yrs	MTB+	TRAIN	2.964262854	2.77721852	2.826246116	0.961010282	1.118169424	1.085040847	2.32044496	1.044612456	3.034797894	1.069982945	3.145358303	3.322010165	2.848317085	0.994789856	3.473587142	2.028907346	2.065237966	2.790298482	0.999235339	1.275674982	0.860870823	2.305684911	2.407813284	3.423740647	2.170450404	1.565721918	4.263335131	1.101360951	2.093929408	3.688636606	2.478503657	1.115169586	1.11686972	3.143619773	3.241595145	0.928403448	2.676646564	3.632433169	2.461494808	0.93318386	1.837800165	2.550200762	2.560691493	2.837025951	1.955076575
Sample576	CASE	>2 yrs	CASE	TRAIN	2.966016056	2.727288968	3.094342007	1.891260864	1.017431705	2.40401571	1.545933785	0.889642582	3.203234269	1.054756902	2.707049803	3.005600496	2.744896976	1.791806185	3.329555429	2.119886056	2.157617672	2.412340146	3.326032823	1.370628544	2.654667354	2.604232779	1.899286407	3.324647574	1.794614735	2.556279859	4.006797854	1.256890937	1.698673453	3.786732953	2.239749563	3.052579821	2.760096635	2.831405552	2.96609929	1.994754443	2.175723713	2.986375339	2.819092878	1.576226561	1.694900594	2.63097081	2.424822191	2.363892854	1.868620952
Sample577	CASE	>2 yrs	CASE	TRAIN	0.942859992	2.991449436	2.791397857	2.243091249	1.018555496	2.912353924	1.430374846	2.227159343	2.976980488	1.053769281	3.119090933	3.169390976	2.967442877	1.071257143	3.54682382	2.244184185	2.391384339	2.292646066	3.213053186	1.078374166	1.179715756	2.915449079	2.062391831	3.449253778	1.689548639	1.891030036	4.216536903	1.163961181	1.217944965	3.598544247	2.595846427	2.853913298	0.884802253	3.340654814	3.08444239	1.925612264	2.419249104	3.426305111	2.767114404	1.377839525	2.125669258	2.558550853	2.31158858	2.510350007	1.996383379
Sample578	CONTROL	6-12mths	MTB-	TRAIN	0.859559573	2.740764642	3.219523098	1.284511711	1.204446437	2.746155618	1.892585516	1.050061042	3.038044188	0.893053697	2.977624122	1.579244878	2.676431165	1.069334362	3.433096859	0.972763914	1.612837838	2.270047214	0.99887119	1.098299451	0.92992743	3.05085686	1.141485968	0.94761203	2.45446229	2.154632006	3.949313993	1.719850511	1.687593428	3.542248934	0.836331369	2.963360765	2.531447068	2.450937281	2.759541375	1.900634911	2.119709377	3.429032698	2.062242278	1.046033339	1.721996528	2.335757978	2.220441217	2.366335646	1.856280506
Sample579	CONTROL	>2 yrs	MTB+	TRAIN	1.025104686	2.730885336	2.510576793	1.530772832	0.993820273	2.978017011	2.130965996	2.317522212	2.713678412	1.040505897	2.738601598	2.918847738	2.913647407	0.988112735	3.287453772	2.300170377	2.378327413	1.755562731	1.145919537	0.944178815	0.87656295	2.775706512	2.029187375	3.147659948	1.727190056	2.165099726	4.128211374	1.074004523	0.974304965	3.649979682	2.915086821	2.623234522	1.134452799	3.145925019	2.788576581	1.908627145	2.159163826	3.316380898	2.519216536	0.967921052	1.945941318	2.487294369	1.99308204	2.464194802	2.263068031
Sample580	CONTROL	>2 yrs	MTB-	TRAIN	2.468162958	2.36265621	2.751895383	1.57365196	1.122055555	2.438685339	1.275863876	2.472473479	2.507495487	1.213003353	1.133244086	2.720383926	2.394750533	1.048451151	3.297484508	1.62006979	1.951955921	2.069146168	1.033844829	1.160596265	1.193260098	2.437403702	1.909467293	1.048034228	1.215511965	2.337968176	3.835794452	0.980682314	1.075204822	3.078096011	1.206385891	2.333599188	2.517283065	2.797930941	2.594933083	1.116332139	1.79829283	3.065706694	1.808486851	1.173908462	1.41190753	2.393385863	0.968702014	2.219123531	1.662126782
Sample581	CONTROL	>2 yrs	MTB+	TRAIN	0.994125124	2.553918047	2.524636285	1.549889694	0.9632793	1.121264891	1.961923789	1.083690833	2.784559748	1.071633157	0.901843084	3.003648593	2.408241415	0.98361025	3.230328312	1.568550119	2.146502857	2.397517915	1.759488999	0.942738494	0.876119296	1.1226885	2.017027254	1.209680137	1.88421972	2.031391481	2.208364354	1.537139075	0.990211311	3.330834663	1.871737158	1.170215851	1.13751146	3.02871811	2.788922137	1.498364354	2.240245528	3.471199535	2.361455273	0.998500335	1.378985695	2.554172659	2.283146645	2.369565974	1.832082151
Sample582	CONTROL	>2 yrs	MTB-	TRAIN	1.048824111	2.201026407	3.197840703	2.377024342	1.485211968	2.84682209	0.845888012	1.14154804	2.823399597	1.014616147	0.903791318	2.767376024	2.69122947	1.156947783	3.370527094	2.038445617	2.449318008	1.807123372	3.022631621	0.947200189	0.878717632	3.276087933	2.158662114	3.348813884	2.433373705	2.004741284	3.973911399	1.184752773	0.962428684	3.520271167	2.21844397	2.602268123	1.133794964	3.216167868	2.937218281	0.876014146	2.10353721	3.393726745	2.602650105	1.18169658	2.076133428	2.617158907	2.605274065	2.216844167	1.903386849
Sample583	CONTROL	1-2 yrs	MTB+	TRAIN	1.033467748	2.515920269	3.55370517	0.990912804	1.019365152	0.846749615	2.080509544	0.914435317	3.119352803	1.633989888	1.12690473	3.099391831	3.262006903	1.02367731	3.529903248	2.230755946	2.258626016	2.078746586	2.974638195	1.1725366	2.475051772	2.90708623	2.478362712	0.929355747	2.411717453	2.178790391	2.552538482	1.080363728	1.091358393	3.604474991	2.3606841	2.691617352	2.860779374	2.573107091	2.992322658	1.097792106	2.633261773	3.400303271	2.839075265	1.38457184	1.691723912	2.465977087	0.95803886	2.523138836	1.865095992
[truncated: 1,367 more columns]
